# Supplementary material for: NoDe: a fast error-correction algorithm for pyrosequencing amplicon reads
Source: BMC Bioinformatics. 2015 Mar 15;16(1):88. doi: 10.1186/s12859-015-0520-5 (PMC4403973; doi:10.1186/s12859-015-0520-5)
Supplement: Additional file 2: — Taxonomic classification of MOCK2. Excel sheet of the detail taxonomic classification of each of the three MOCK2 replicates after being treated with the different denoising approaches, together with the taxonomic classification of the reference sequences for the same region. [file 12859_2015_520_MOESM2_ESM.xlsx]

## Sheet: OTUs_Classifications
Mock1								Mock2								Mock3									Approaches	Total OTUs	Correclt OTUs	Over-Splitted OTUs	Missing OTUs	Noisy	Contaminants	Others	Approaches	Total OTUs	Rare-OTUs	Redundant OTUs
NODe								NODe								NODe
IDs		Taxonomy						IDs		Taxonomy						IDs		Taxonomy
IANP5XE01AGV17	Bacteria(100)	Proteobacteria(100)	Betaproteobacteria(100)	Burkholderiales(100)	Comamonadaceae(100)	Acidovorax(100)	54.7576	IANP5XE01AK3I2	Bacteria(100)	Proteobacteria(100)	Betaproteobacteria(100)	Burkholderiales(100)	Comamonadaceae(100)	Acidovorax(100)	57.1024	IANP5XE01BZD4M	Bacteria(100)	Proteobacteria(100)	Betaproteobacteria(100)	Burkholderiales(100)	Comamonadaceae(100)	Acidovorax(100)	59.5069				Correclt OTUs	Over-Splitted OTUs
IANP5XE01CL5I4	Bacteria(100)	Proteobacteria(100)	Gammaproteobacteria(100)	Pseudomonadales(100)	Pseudomonadaceae(100)	Pseudomonas(99)	15.1394	IANP5XE01CQLV0	Bacteria(100)	Proteobacteria(100)	Alphaproteobacteria(100)	Rhodobacterales(100)	Rhodobacteraceae(100)	Paracoccus(99)	11.4346	IANP5XE01AIQ4F	Bacteria(100)	Proteobacteria(100)	Gammaproteobacteria(100)	Pseudomonadales(100)	Pseudomonadaceae(100)	Pseudomonas(100)	11.9446
IANP5XE01BGYNK	Bacteria(100)	Proteobacteria(100)	Alphaproteobacteria(100)	Rhodobacterales(100)	Rhodobacteraceae(100)	Paracoccus(100)	7.56324	IANP5XE01BKHW5	Bacteria(100)	Proteobacteria(100)	Gammaproteobacteria(100)	Pseudomonadales(100)	Pseudomonadaceae(100)	Pseudomonas(100)	9.92123	IANP5XE01DMD5T	Bacteria(100)	Proteobacteria(100)	Alphaproteobacteria(100)	Rhodobacterales(100)	Rhodobacteraceae(100)	Paracoccus(100)	8.17216
IANP5XE01EXMBI	Bacteria(100)	Proteobacteria(100)	Alphaproteobacteria(100)	Rhodospirillales(100)	Rhodospirillaceae(100)	Rhodospirillum(100)	7.02989	IANP5XE01CBVAL	Bacteria(100)	Proteobacteria(100)	Alphaproteobacteria(100)	Rhodospirillales(100)	Rhodospirillaceae(100)	Rhodospirillum(100)	5.7483	IANP5XE01CBOWA	Bacteria(100)	Proteobacteria(100)	Alphaproteobacteria(100)	Rhodospirillales(100)	Rhodospirillaceae(100)	Rhodospirillum(100)	5.20917						Missing OTUs					Total OTUs	Rare-OTUs	Redundant OTUs
IANP5XE01AOMM9	Bacteria(100)	Proteobacteria(100)	Gammaproteobacteria(100)	Pseudomonadales(100)	Pseudomonadaceae(100)	Pseudomonas(100)	3.25753	IANP5XE01AZ9V7	Bacteria(100)	Actinobacteria(100)	Actinobacteria(100)	Actinomycetales(100)	Microbacteriaceae(100)	Microbacterium(100)	3.0246	IANP5XE01AXGQX	Bacteria(100)	Actinobacteria(100)	Actinobacteria(100)	Actinomycetales(100)	Microbacteriaceae(100)	Microbacterium(99)	2.95063		NoDe	22	17	3.66667	0	0.666667	0.333333	0.333333	NoDe	22	4	18
IANP5XE01BJV3D	Bacteria(100)	Actinobacteria(100)	Actinobacteria(100)	Actinomycetales(100)	Microbacteriaceae(100)	Microbacterium(100)	2.57787	IANP5XE01COVFD	Bacteria(100)	Proteobacteria(100)	Gammaproteobacteria(100)	Pseudomonadales(100)	Pseudomonadaceae(100)	Pseudomonas(100)	2.99805	IANP5XE01ASDG4	Bacteria(100)	Actinobacteria(100)	Actinobacteria(100)	Actinomycetales(100)	Micrococcaceae(100)	Arthrobacter(100)	2.86721		AmpliconNoise	28.6667	16	4.33333	1	2	1.33333	5	AmpliconNoise	28.6667	11	17.6667
IANP5XE01CZOPX	Bacteria(100)	Actinobacteria(100)	Actinobacteria(100)	Actinomycetales(100)	Micrococcaceae(100)	Arthrobacter(100)	2.87788	IANP5XE01BD51R	Bacteria(100)	Actinobacteria(100)	Actinobacteria(100)	Actinomycetales(100)	Micrococcaceae(100)	Arthrobacter(100)	2.98035	IANP5XE01AM1V5	Bacteria(100)	Proteobacteria(100)	Gammaproteobacteria(100)	Pseudomonadales(100)	Pseudomonadaceae(100)	Pseudomonas(100)	2.41303		Denosier	24	16	2.66667	1	0.666667	0.333333	4.33333	Denosier	24	6.66667	17.3333
IANP5XE01ALC0P	Bacteria(100)	Proteobacteria(100)	Betaproteobacteria(100)	Nitrosomonadales(100)	Nitrosomonadaceae(100)	Nitrosomonas(100)	1.14449	IANP5XE01A52R8	Bacteria(100)	Firmicutes(100)	Clostridia(100)	Clostridiales(100)	Clostridiaceae_1(100)	Clostridium_sensu_stricto(100)	1.21913	IANP5XE01ARVOI	Bacteria(100)	Proteobacteria(100)	Betaproteobacteria(100)	Nitrosomonadales(100)	Nitrosomonadaceae(100)	Nitrosomonas(100)	0.902181		Pre-cluster	46	17	24	0	4.33333	0.333333	0.333333	Pre-cluster	46	22.3333	23.6667
IANP5XE01AUUCU	Bacteria(100)	Proteobacteria(100)	Betaproteobacteria(100)	Burkholderiales(100)	Comamonadaceae(100)	Delftia(100)	1.27968	IANP5XE01DQ8BZ	Bacteria(100)	Proteobacteria(100)	Betaproteobacteria(100)	Nitrosomonadales(100)	Nitrosomonadaceae(100)	Nitrosomonas(100)	0.964687	IANP5XE01CHSAO	Bacteria(100)	Proteobacteria(100)	Betaproteobacteria(100)	Burkholderiales(100)	Burkholderiaceae(100)	Cupriavidus(100)	1.22351		Acacia	46.3333	17	23	0	5	1	0.333333	Acacia	46.3333	21	25.3333
IANP5XE01DABFH	Bacteria(100)	Proteobacteria(100)	Betaproteobacteria(100)	Burkholderiales(100)	Burkholderiaceae(100)	Cupriavidus(100)	0.903737	IANP5XE01B0MXE	Bacteria(100)	Proteobacteria(100)	Betaproteobacteria(100)	Burkholderiales(100)	Comamonadaceae(100)	Delftia(100)	1.20586	IANP5XE01CUEZV	Bacteria(100)	Proteobacteria(100)	Betaproteobacteria(100)	Burkholderiales(100)	Comamonadaceae(100)	Delftia(100)	1.18025		Non Denoised	58.3333	17	29.3333	0	4.66667	0.666667	6.66667	Non Denoised	58.3333	35	17.3333
IANP5XE01B4KOD	Bacteria(100)	Firmicutes(100)	Clostridia(100)	Clostridiales(100)	Clostridiaceae_1(100)	Clostridium_sensu_stricto(100)	0.56854	IANP5XE01AFZ35	Bacteria(100)	Proteobacteria(100)	Betaproteobacteria(100)	Burkholderiales(100)	Burkholderiaceae(100)	Cupriavidus(100)	0.933711	IANP5XE01DL4ZT	Bacteria(100)	Firmicutes(100)	Clostridia(100)	Clostridiales(100)	Clostridiaceae_1(100)	Clostridium_sensu_stricto(100)	0.837298
IANP5XE01EVF8Q	Bacteria(100)	Firmicutes(100)	Bacilli(100)	Bacillales(100)	Staphylococcaceae(100)	Staphylococcus(100)	0.361124	IANP5XE01EUKB9	Bacteria(100)	Firmicutes(100)	Bacilli(100)	Bacillales(100)	Bacillaceae_1(100)	Bacillus(100)	0.537658	IANP5XE01CSMI4	Bacteria(100)	Firmicutes(100)	Bacilli(100)	Bacillales(100)	Staphylococcaceae(100)	Staphylococcus(100)	0.463449
IANP5XE01CIKD5	Bacteria(100)	Cyanobacteria_Chloroplast(100)	Cyanobacteria(100)	Cyanobacteria_order_incertae_sedis(100)	Family_XIII(100)	GpXIII(100)	0.59817	IANP5XE01AN9PS	Bacteria(100)	Firmicutes(100)	Bacilli(100)	Bacillales(100)	Staphylococcaceae(100)	Staphylococcus(100)	0.378352	IANP5XE01B0WTG	Bacteria(100)	Firmicutes(100)	Bacilli(100)	Bacillales(100)	Bacillaceae_1(100)	Bacillus(100)	0.580856
IANP5XE01DFKWW	Bacteria(100)	Firmicutes(100)	Bacilli(100)	Bacillales(100)	Bacillaceae_1(100)	Bacillus(100)	0.381496	IANP5XE01ASUBU	Bacteria(100)	Firmicutes(100)	Bacilli(100)	Lactobacillales(100)	Enterococcaceae(100)	Enterococcus(100)	0.488981	IANP5XE01AMHZV	Bacteria(100)	Cyanobacteria_Chloroplast(100)	Cyanobacteria(100)	Cyanobacteria_order_incertae_sedis(100)	Family_XIII(100)	GpXIII(100)	0.593215
IANP5XE01BFDRP	Bacteria(100)	Proteobacteria(100)	Deltaproteobacteria(100)	Desulfovibrionales(100)	Desulfovibrionaceae(100)	Desulfovibrio(100)	0.55002	IANP5XE01BTE33	Bacteria(100)	Cyanobacteria_Chloroplast(100)	Cyanobacteria(100)	Cyanobacteria_order_incertae_sedis(100)	Family_XIII(100)	GpXIII(100)	0.435879	IANP5XE01DOCY6	Bacteria(100)	Firmicutes(100)	Bacilli(100)	Lactobacillales(100)	Enterococcaceae(100)	Enterococcus(100)	0.45727
IANP5XE01AJX24	Bacteria(100)	Firmicutes(100)	Bacilli(100)	Lactobacillales(100)	Enterococcaceae(100)	Enterococcus(100)	0.481499	IANP5XE01BTALD	Bacteria(100)	Proteobacteria(100)	Gammaproteobacteria(100)	Enterobacteriales(100)	Enterobacteriaceae(100)	Yersinia(100)	0.32525	IANP5XE01A1KC6	Bacteria(100)	Proteobacteria(100)	Gammaproteobacteria(100)	Enterobacteriales(100)	Enterobacteriaceae(100)	Yersinia(100)	0.451091
IANP5XE01A6WTY	Bacteria(100)	Proteobacteria(100)	Gammaproteobacteria(100)	Enterobacteriales(100)	Enterobacteriaceae(100)	Yersinia(99)	0.442609	IANP5XE01A854Z	Bacteria(100)	Proteobacteria(100)	Deltaproteobacteria(100)	Desulfovibrionales(100)	Desulfovibrionaceae(100)	Desulfovibrio(100)	0.192495	IANP5XE01AI205	Bacteria(100)	Proteobacteria(100)	Deltaproteobacteria(100)	Desulfovibrionales(100)	Desulfovibrionaceae(100)	Desulfovibrio(100)	0.139035
IANP5XE01AS34Z	Bacteria(100)	Proteobacteria(100)	Gammaproteobacteria(100)	Pseudomonadales(100)	Pseudomonadaceae(100)	Pseudomonas(100)	0.0555576	IANP5XE01D06D6	Bacteria(100)	Proteobacteria(100)	Gammaproteobacteria(100)	Pseudomonadales(100)	Pseudomonadaceae(100)	Pseudomonas(100)	0.0885034	IANP5XE01AS57A	Bacteria(100)	Proteobacteria(100)	Gammaproteobacteria(100)	Pseudomonadales(100)	Pseudomonadaceae(100)	Pseudomonas(100)	0.0679726
IANP5XE01DM6C4	Bacteria(100)	Proteobacteria(100)	Gammaproteobacteria(100)	Pseudomonadales(100)	Pseudomonadaceae(100)	Pseudomonas(100)	0.0166673	IANP5XE01CBPR2	Bacteria(100)	Proteobacteria(100)	Gammaproteobacteria(100)	unclassified	unclassified	unclassified	0.0154881	IANP5XE01DV4EE	Bacteria(100)	Proteobacteria(100)	Gammaproteobacteria(100)	Pseudomonadales(100)	Pseudomonadaceae(100)	Pseudomonas(100)	0.0339863
IANP5XE01BNL4N	Bacteria(100)	Proteobacteria(100)	Gammaproteobacteria(100)	Pseudomonadales(100)	Pseudomonadaceae(100)	Pseudomonas(96)	0.00370384	IANP5XE01DAM7H	Bacteria(100)	unclassified	unclassified	unclassified	unclassified	unclassified	0.00221259	IANP5XE01ET3VH	Bacteria(100)	Proteobacteria(100)	Betaproteobacteria(100)	Burkholderiales(100)	Comamonadaceae(100)	Acidovorax(97)	0.00308966
IANP5XE01DKSKJ	Bacteria(100)	Proteobacteria(100)	Betaproteobacteria(100)	Burkholderiales(100)	Comamonadaceae(100)	Acidovorax(100)	0.00370384	IANP5XE01B2QE4	Bacteria(100)	Proteobacteria(100)	Alphaproteobacteria(99)	Caulobacterales(99)	Caulobacteraceae(99)	Brevundimonas(88)	0.00221259	IANP5XE01A6ZHL	Bacteria(100)	Proteobacteria(100)	Betaproteobacteria(100)	Nitrosomonadales(100)	Nitrosomonadaceae(100)	Nitrosomonas(100)	0.00308966
IANP5XE01BXVNL	Bacteria(100)	Proteobacteria(100)	Gammaproteobacteria(100)	Pseudomonadales(100)	Pseudomonadaceae(100)	Pseudomonas(98)	0.00185192
IANP5XE01CHCDU	Bacteria(100)	Firmicutes(100)	Clostridia(100)	Clostridiales(100)	Clostridiaceae_1(100)	Clostridium_sensu_stricto(96)	0.00185192
IANP5XE01CAYQD	Bacteria(100)	Firmicutes(99)	Clostridia(99)	Clostridiales(99)	unclassified	unclassified	0.00185192
AmpliconNoise								AmpliconNoise								AmpliconNoise
IDs		Taxonomy						IDs		Taxonomy						IDs		Taxonomy
IANP5XE01AGV17	Bacteria(100)	Proteobacteria(100)	Betaproteobacteria(100)	Burkholderiales(100)	Comamonadaceae(100)	Acidovorax(100)	53.8634	IANP5XE01AK3I2	Bacteria(100)	Proteobacteria(100)	Betaproteobacteria(100)	Burkholderiales(100)	Comamonadaceae(100)	Acidovorax(100)	52.9441	IANP5XE01B5W7C	Bacteria(100)	Proteobacteria(100)	Betaproteobacteria(100)	Burkholderiales(100)	Comamonadaceae(100)	Acidovorax(100)	58.6624
IANP5XE01A6494	Bacteria(100)	Proteobacteria(100)	Gammaproteobacteria(100)	Pseudomonadales(100)	Pseudomonadaceae(100)	Pseudomonas(100)	16.1888	IANP5XE01CQLV0	Bacteria(100)	Proteobacteria(100)	Alphaproteobacteria(100)	Rhodobacterales(100)	Rhodobacteraceae(100)	Paracoccus(100)	12.2877	IANP5XE01CPE6P	Bacteria(100)	Proteobacteria(100)	Gammaproteobacteria(100)	Pseudomonadales(100)	Pseudomonadaceae(100)	Pseudomonas(100)	11.9494
IANP5XE01BGYNK	Bacteria(100)	Proteobacteria(100)	Alphaproteobacteria(100)	Rhodobacterales(100)	Rhodobacteraceae(100)	Paracoccus(99)	7.93029	IANP5XE01D9KKC	Bacteria(100)	Proteobacteria(100)	Gammaproteobacteria(100)	Pseudomonadales(100)	Pseudomonadaceae(100)	Pseudomonas(100)	10.7113	IANP5XE01DMD5T	Bacteria(100)	Proteobacteria(100)	Alphaproteobacteria(100)	Rhodobacterales(100)	Rhodobacteraceae(100)	Paracoccus(99)	8.08638
IANP5XE01AGGJH	Bacteria(100)	Proteobacteria(100)	Alphaproteobacteria(100)	Rhodospirillales(100)	Rhodospirillaceae(100)	Rhodospirillum(100)	7.15684	IANP5XE01CBVAL	Bacteria(100)	Proteobacteria(100)	Alphaproteobacteria(100)	Rhodospirillales(100)	Rhodospirillaceae(100)	Rhodospirillum(100)	5.84827	IANP5XE01CBOWA	Bacteria(100)	Proteobacteria(100)	Alphaproteobacteria(100)	Rhodospirillales(100)	Rhodospirillaceae(100)	Rhodospirillum(100)	5.01818
IANP5XE01APB4W	Bacteria(100)	Proteobacteria(100)	Gammaproteobacteria(100)	Pseudomonadales(100)	Pseudomonadaceae(100)	Pseudomonas(100)	3.44887	IANP5XE01BF2YW	Bacteria(100)	Proteobacteria(100)	Gammaproteobacteria(100)	Pseudomonadales(100)	Pseudomonadaceae(100)	Pseudomonas(100)	3.21854	IANP5XE01AN9LC	Bacteria(100)	Actinobacteria(100)	Actinobacteria(100)	Actinomycetales(100)	Microbacteriaceae(100)	Microbacterium(100)	3.34853
IANP5XE01CZOPX	Bacteria(100)	Actinobacteria(100)	Actinobacteria(100)	Actinomycetales(100)	Micrococcaceae(100)	Arthrobacter(94)	2.94027	IANP5XE01DOLNL	Bacteria(100)	Actinobacteria(100)	Actinobacteria(100)	Actinomycetales(100)	Micrococcaceae(100)	Arthrobacter(98)	3.11298	IANP5XE01ASDG4	Bacteria(100)	Actinobacteria(100)	Actinobacteria(100)	Actinomycetales(100)	Micrococcaceae(100)	Arthrobacter(100)	2.77863
IANP5XE01BDK0J	Bacteria(100)	Proteobacteria(100)	Betaproteobacteria(100)	Nitrosomonadales(100)	Nitrosomonadaceae(100)	Nitrosomonas(100)	1.36266	IANP5XE01BTTIR	Bacteria(100)	Actinobacteria(100)	Actinobacteria(100)	Actinomycetales(100)	Microbacteriaceae(100)	Microbacterium(100)	2.85728	IANP5XE01CUUY8	Bacteria(100)	Proteobacteria(100)	Gammaproteobacteria(100)	Pseudomonadales(100)	Pseudomonadaceae(100)	Pseudomonas(100)	2.48906
IANP5XE01C06D3	Bacteria(100)	Actinobacteria(100)	Actinobacteria(100)	Actinomycetales(100)	Microbacteriaceae(100)	Microbacterium(98)	1.3166	IANP5XE01CYOPJ	Bacteria(100)	Actinobacteria(100)	Actinobacteria(100)	Actinomycetales(100)	Microbacteriaceae(100)	Microbacterium(99)	1.36295	IANP5XE01BFBBV	Bacteria(100)	Proteobacteria(100)	Betaproteobacteria(100)	Burkholderiales(100)	Burkholderiaceae(100)	Cupriavidus(100)	1.23837
IANP5XE01CRT6Q	Bacteria(100)	Proteobacteria(100)	Betaproteobacteria(100)	Burkholderiales(100)	Comamonadaceae(100)	Delftia(100)	1.19952	IANP5XE01A52R8	Bacteria(100)	Firmicutes(100)	Clostridia(100)	Clostridiales(100)	Clostridiaceae_1(100)	Clostridium_sensu_stricto(100)	1.24331	IANP5XE01AI2QW	Bacteria(100)	Proteobacteria(100)	Betaproteobacteria(100)	Burkholderiales(100)	Comamonadaceae(100)	Delftia(100)	1.186
IANP5XE01DABFH	Bacteria(100)	Proteobacteria(100)	Betaproteobacteria(100)	Burkholderiales(100)	Burkholderiaceae(100)	Cupriavidus(100)	0.980731	IANP5XE01E3OK8	Bacteria(100)	Proteobacteria(100)	Betaproteobacteria(100)	Burkholderiales(100)	Comamonadaceae(100)	Delftia(100)	1.08849	IANP5XE01ARVOI	Bacteria(100)	Proteobacteria(100)	Betaproteobacteria(100)	Nitrosomonadales(100)	Nitrosomonadaceae(100)	Nitrosomonas(100)	1.12131
IANP5XE01ASG9X	Bacteria(100)	Firmicutes(100)	Bacilli(100)	Bacillales(100)	Staphylococcaceae(100)	Staphylococcus(100)	0.8579	IANP5XE01A5B2F	Bacteria(100)	Proteobacteria(100)	Betaproteobacteria(100)	Burkholderiales(100)	Burkholderiaceae(100)	Cupriavidus(99)	1.06972	IANP5XE01CA9CJ	Bacteria(100)	Firmicutes(100)	Bacilli(100)	Bacillales(100)	Staphylococcaceae(100)	Staphylococcus(100)	0.951882
IANP5XE01DISF1	Bacteria(100)	Cyanobacteria_Chloroplast(100)	Cyanobacteria(100)	Cyanobacteria_order_incertae_sedis(100)	Family_XIII(100)	GpXIII(100)	0.617995	IANP5XE01CM4XC	Bacteria(100)	Firmicutes(100)	Bacilli(100)	Bacillales(100)	Staphylococcaceae(100)	Staphylococcus(100)	0.87032	IANP5XE01DL4ZT	Bacteria(100)	Firmicutes(100)	Clostridia(100)	Clostridiales(100)	Clostridiaceae_1(100)	Clostridium_sensu_stricto(100)	0.8225
IANP5XE01B4KOD	Bacteria(100)	Firmicutes(100)	Clostridia(100)	Clostridiales(100)	Clostridiaceae_1(100)	Clostridium_sensu_stricto(100)	0.566175	IANP5XE01A31QO	Bacteria(100)	Proteobacteria(100)	Betaproteobacteria(100)	Nitrosomonadales(100)	Nitrosomonadaceae(100)	Nitrosomonas(100)	0.616965	IANP5XE01B0WTG	Bacteria(100)	Firmicutes(100)	Bacilli(100)	Bacillales(100)	Bacillaceae_1(100)	Bacillus(100)	0.603783
IANP5XE01A9UNC	Bacteria(100)	Proteobacteria(100)	Gammaproteobacteria(100)	Enterobacteriales(100)	Enterobacteriaceae(100)	Yersinia(99)	0.550821	IANP5XE01AVWXX	Bacteria(100)	Firmicutes(100)	Bacilli(100)	Bacillales(100)	Bacillaceae_1(100)	Bacillus(100)	0.588815	IANP5XE01AMHZV	Bacteria(100)	Cyanobacteria_Chloroplast(100)	Cyanobacteria(100)	Cyanobacteria_order_incertae_sedis(100)	Family_XIII(100)	GpXIII(100)	0.5853
IANP5XE01AP0A4	Bacteria(100)	Firmicutes(100)	Bacilli(100)	Lactobacillales(100)	Enterococcaceae(100)	Enterococcus(100)	0.489406	IANP5XE01DQ8BZ	Bacteria(100)	Proteobacteria(100)	Betaproteobacteria(100)	Nitrosomonadales(100)	Nitrosomonadaceae(100)	Nitrosomonas(100)	0.584123	IANP5XE01A1KC6	Bacteria(100)	Proteobacteria(100)	Gammaproteobacteria(100)	Enterobacteriales(100)	Enterobacteriaceae(100)	Yersinia(97)	0.508287
IANP5XE01DFKWW	Bacteria(100)	Firmicutes(100)	Bacilli(100)	Bacillales(100)	Bacillaceae_1(100)	Bacillus(100)	0.426071	IANP5XE01CQ5V2	Bacteria(100)	Firmicutes(100)	Bacilli(100)	Lactobacillales(100)	Enterococcaceae(100)	Enterococcus(100)	0.532514	IANP5XE01A8ABH	Bacteria(100)	Firmicutes(100)	Bacilli(100)	Lactobacillales(100)	Enterococcaceae(100)	Enterococcus(100)	0.434354
IANP5XE01EKN8D	Bacteria(100)	Proteobacteria(100)	Gammaproteobacteria(100)	Pseudomonadales(100)	Pseudomonadaceae(100)	Pseudomonas(88)	0.0537387	IANP5XE01BTE33	Bacteria(100)	Cyanobacteria_Chloroplast(100)	Cyanobacteria(100)	Cyanobacteria_order_incertae_sedis(100)	Family_XIII(100)	GpXIII(100)	0.457446	IANP5XE01BIICJ	Bacteria(100)	Proteobacteria(100)	Gammaproteobacteria(100)	Pseudomonadales(100)	Pseudomonadaceae(100)	Pseudomonas(100)	0.0616105
IANP5XE01DQO4N	Bacteria(90)	Proteobacteria(100)	Gammaproteobacteria(100)	Xanthomonadales(84)	Xanthomonadaceae(84)	unclassified	0.0345463	IANP5XE01AVKZY	Bacteria(100)	Proteobacteria(100)	Gammaproteobacteria(100)	Enterobacteriales(100)	Enterobacteriaceae(100)	Yersinia(99)	0.422258	IANP5XE01DH6LM	Bacteria(100)	Proteobacteria(100)	Gammaproteobacteria(99)	Pseudomonadales(98)	Pseudomonadaceae(98)	Pseudomonas(91)	0.0431273
IANP5XE01CAYQD	Bacteria(100)	Firmicutes(99)	Clostridia(99)	Clostridiales(99)	unclassified	unclassified	0.00191924	IANP5XE01D06D6	Bacteria(100)	Proteobacteria(100)	Gammaproteobacteria(100)	Pseudomonadales(99)	Pseudomonadaceae(99)	Pseudomonas(99)	0.0867974	IANP5XE01DSH0E	Bacteria(94)	unclassified	unclassified	unclassified	unclassified	unclassified	0.0369663
IANP5XE01CF57W	Bacteria(100)	Proteobacteria(100)	Betaproteobacteria(100)	Burkholderiales(100)	Comamonadaceae(100)	Acidovorax(83)	0.00191924	IANP5XE01B5DT7	Bacteria(100)	unclassified	unclassified	unclassified	unclassified	unclassified	0.0281505	IANP5XE01ENQXO	Bacteria(100)	Proteobacteria(100)	Gammaproteobacteria(100)	unclassified	unclassified	unclassified	0.0338858
IANP5XE01B0M4E	Bacteria(100)	Proteobacteria(100)	Gammaproteobacteria(100)	Pseudomonadales(99)	Pseudomonadaceae(99)	unclassified	0.00191924	IANP5XE01BOYFB	Bacteria(100)	Proteobacteria(100)	Gammaproteobacteria(100)	Pseudomonadales(100)	Pseudomonadaceae(100)	Pseudomonas(100)	0.0281505	IANP5XE01C6NBR	Bacteria(84)	unclassified	unclassified	unclassified	unclassified	unclassified	0.00924157
IANP5XE01AOTWM	Bacteria(99)	Proteobacteria(84)	unclassified	unclassified	unclassified	unclassified	0.00191924	IANP5XE01DMI3X	Bacteria(86)	unclassified	unclassified	unclassified	unclassified	unclassified	0.0093835	IANP5XE01C7B9R	Bacteria(94)	unclassified	unclassified	unclassified	unclassified	unclassified	0.00616105
IANP5XE01AVYDK	Bacteria(100)	Proteobacteria(100)	Gammaproteobacteria(99)	Pseudomonadales(89)	Pseudomonadaceae(89)	unclassified	0.00191924	IANP5XE01B9NIM	Bacteria(100)	Proteobacteria(100)	Gammaproteobacteria(100)	Pseudomonadales(100)	Moraxellaceae(100)	Enhydrobacter(98)	0.0093835	IANP5XE01A71OB	Bacteria(91)	unclassified	unclassified	unclassified	unclassified	unclassified	0.00308052
IANP5XE01DDXFB	Bacteria(100)	Proteobacteria(100)	Betaproteobacteria(100)	Burkholderiales(100)	Comamonadaceae(100)	Acidovorax(94)	0.00191924	IANP5XE01AHZ5W	Bacteria(88)	unclassified	unclassified	unclassified	unclassified	unclassified	0.00703763	IANP5XE01CHA93	Bacteria(81)	unclassified	unclassified	unclassified	unclassified	unclassified	0.00308052
IANP5XE01BRPJ4	Bacteria(100)	Firmicutes(100)	Bacilli(100)	Bacillales(100)	Staphylococcaceae(100)	Staphylococcus(100)	0.00191924	IANP5XE01B2QE4	Bacteria(100)	Proteobacteria(100)	Alphaproteobacteria(100)	Caulobacterales(100)	Caulobacteraceae(100)	Brevundimonas(100)	0.00234588	IANP5XE01A5YOI	Bacteria(100)	Proteobacteria(100)	Gammaproteobacteria(100)	Pseudomonadales(100)	Moraxellaceae(100)	Enhydrobacter(99)	0.00308052
IANP5XE01AWPWA	Bacteria(100)	Proteobacteria(100)	Gammaproteobacteria(100)	Pseudomonadales(99)	Pseudomonadaceae(99)	unclassified	0.00191924	IANP5XE01DYI93	Bacteria(100)	Proteobacteria(100)	Gammaproteobacteria(100)	Pseudomonadales(98)	Pseudomonadaceae(98)	Pseudomonas(84)	0.00234588	IANP5XE01DGJNT	Bacteria(92)	unclassified	unclassified	unclassified	unclassified	unclassified	0.00308052
								IANP5XE01CIT35	Bacteria(100)	Proteobacteria(100)	unclassified	unclassified	unclassified	unclassified	0.00234588	IANP5XE01BYGU4	Bacteria(99)	unclassified	unclassified	unclassified	unclassified	unclassified	0.00308052
								IANP5XE01B1MGQ	Bacteria(92)	unclassified	unclassified	unclassified	unclassified	unclassified	0.00234588	IANP5XE01A6ZHL	Bacteria(100)	Proteobacteria(100)	Betaproteobacteria(100)	Nitrosomonadales(100)	Nitrosomonadaceae(100)	Nitrosomonas(100)	0.00308052
								IANP5XE01D7EKT	Bacteria(100)	Proteobacteria(100)	Gammaproteobacteria(100)	Pseudomonadales(99)	Pseudomonadaceae(99)	Pseudomonas(94)	0.00234588	IANP5XE01CP73Y	Bacteria(84)	unclassified	unclassified	unclassified	unclassified	unclassified	0.00308052
								IANP5XE01BBEOM	Bacteria(83)	unclassified	unclassified	unclassified	unclassified	unclassified	0.00234588	IANP5XE01CHBF9	Bacteria(100)	Proteobacteria(100)	Gammaproteobacteria(100)	Enterobacteriales(100)	Enterobacteriaceae(100)	Serratia(87)	0.00308052
Denoiser								Denoiser								Denoiser
IDs		Taxonomy						IDs		Taxonomy						IDs		Taxonomy
IANP5XE01D3TXG	Bacteria(100)	Proteobacteria(100)	Betaproteobacteria(100)	Burkholderiales(100)	Comamonadaceae(100)	Acidovorax(100)	55.2391	IANP5XE01BXXO9	Bacteria(100)	Proteobacteria(100)	Betaproteobacteria(100)	Burkholderiales(100)	Comamonadaceae(100)	Acidovorax(100)	56.7928	IANP5XE01AJ7UL	Bacteria(100)	Proteobacteria(100)	Betaproteobacteria(100)	Burkholderiales(100)	Comamonadaceae(100)	Acidovorax(100)	62.8009
IANP5XE01C6MLO	Bacteria(100)	Proteobacteria(100)	Gammaproteobacteria(100)	Pseudomonadales(100)	Pseudomonadaceae(100)	Pseudomonas(100)	16.5994	IANP5XE01DO7ZA	Bacteria(100)	Proteobacteria(100)	Alphaproteobacteria(100)	Rhodobacterales(100)	Rhodobacteraceae(100)	Paracoccus(99)	11.3511	IANP5XE01APBTF	Bacteria(100)	Proteobacteria(100)	Gammaproteobacteria(100)	Pseudomonadales(100)	Pseudomonadaceae(100)	Pseudomonas(100)	11.6906
IANP5XE01A6WV7	Bacteria(100)	Proteobacteria(100)	Alphaproteobacteria(100)	Rhodospirillales(100)	Rhodospirillaceae(100)	Rhodospirillum(100)	4.47102	IANP5XE01CU28E	Bacteria(100)	Proteobacteria(100)	Gammaproteobacteria(100)	Pseudomonadales(100)	Pseudomonadaceae(100)	Pseudomonas(100)	10.174	IANP5XE01AQ2CB	Bacteria(100)	Proteobacteria(100)	Alphaproteobacteria(100)	Rhodobacterales(100)	Rhodobacteraceae(100)	Paracoccus(100)	7.88586
IANP5XE01DZSNH	Bacteria(100)	Proteobacteria(100)	Alphaproteobacteria(100)	Rhodobacterales(100)	Rhodobacteraceae(100)	Paracoccus(100)	8.1856	IANP5XE01DB4PO	Bacteria(100)	Proteobacteria(100)	Alphaproteobacteria(100)	Rhodospirillales(100)	Rhodospirillaceae(100)	Rhodospirillum(100)	5.84084	IANP5XE01BQR1B	Bacteria(100)	Proteobacteria(100)	Alphaproteobacteria(100)	Rhodospirillales(100)	Rhodospirillaceae(100)	Rhodospirillum(100)	2.59327
IANP5XE01B9O7F	Bacteria(100)	Proteobacteria(100)	Alphaproteobacteria(100)	Rhodospirillales(100)	Rhodospirillaceae(100)	Rhodospirillum(100)	2.96448	IANP5XE01EO5G8	Bacteria(100)	Actinobacteria(100)	Actinobacteria(100)	Actinomycetales(100)	Microbacteriaceae(100)	Microbacterium(100)	2.80201	IANP5XE01BWXNC	Bacteria(100)	Actinobacteria(100)	Actinobacteria(100)	Actinomycetales(100)	Microbacteriaceae(100)	Microbacterium(99)	2.22372
IANP5XE01EBJY0	Bacteria(100)	Actinobacteria(100)	Actinobacteria(100)	Actinomycetales(100)	Micrococcaceae(100)	Arthrobacter(100)	3.0321	IANP5XE01DOLNL	Bacteria(100)	Actinobacteria(100)	Actinobacteria(100)	Actinomycetales(100)	Micrococcaceae(100)	Arthrobacter(100)	3.06462	IANP5XE01BOLRY	Bacteria(100)	Actinobacteria(100)	Actinobacteria(100)	Actinomycetales(100)	Micrococcaceae(100)	Arthrobacter(100)	2.78287
IANP5XE01APB4W	Bacteria(100)	Proteobacteria(100)	Gammaproteobacteria(100)	Pseudomonadales(100)	Pseudomonadaceae(100)	Pseudomonas(100)	3.54132	IANP5XE01BV5NY	Bacteria(100)	Proteobacteria(100)	Gammaproteobacteria(100)	Pseudomonadales(100)	Pseudomonadaceae(100)	Pseudomonas(100)	2.98255	IANP5XE01DCK9B	Bacteria(100)	Proteobacteria(100)	Gammaproteobacteria(100)	Pseudomonadales(100)	Pseudomonadaceae(100)	Pseudomonas(97)	2.40046
IANP5XE01ALC0P	Bacteria(100)	Proteobacteria(100)	Betaproteobacteria(100)	Nitrosomonadales(100)	Nitrosomonadaceae(100)	Nitrosomonas(100)	0.703615	IANP5XE01C3FMP	Bacteria(100)	Firmicutes(100)	Clostridia(100)	Clostridiales(100)	Clostridiaceae_1(100)	Clostridium_sensu_stricto(100)	1.26149	IANP5XE01BQJM1	Bacteria(100)	Firmicutes(100)	Clostridia(100)	Clostridiales(100)	Clostridiaceae_1(100)	Clostridium_sensu_stricto(100)	0.877278
IANP5XE01DDDSK	Bacteria(100)	Proteobacteria(100)	Betaproteobacteria(100)	Burkholderiales(100)	Comamonadaceae(100)	Delftia(100)	1.2234	IANP5XE01AR7LH	Bacteria(100)	Proteobacteria(100)	Betaproteobacteria(100)	Burkholderiales(100)	Comamonadaceae(100)	Delftia(100)	1.21928	IANP5XE01DXLD2	Bacteria(100)	Proteobacteria(100)	Betaproteobacteria(100)	Burkholderiales(100)	Comamonadaceae(100)	Delftia(100)	1.15685
IANP5XE01CU79V	Bacteria(100)	Proteobacteria(100)	Betaproteobacteria(100)	Burkholderiales(100)	Burkholderiaceae(100)	Cupriavidus(100)	0.589515	IANP5XE01DQ8BZ	Bacteria(100)	Proteobacteria(100)	Betaproteobacteria(100)	Nitrosomonadales(100)	Nitrosomonadaceae(100)	Nitrosomonas(100)	0.576815	IANP5XE01DR1UD	Bacteria(100)	Proteobacteria(100)	Betaproteobacteria(100)	Burkholderiales(100)	Burkholderiaceae(100)	Cupriavidus(100)	1.19862
IANP5XE01AEV82	Bacteria(100)	Firmicutes(100)	Clostridia(100)	Clostridiales(100)	Clostridiaceae_1(100)	Clostridium_sensu_stricto(100)	0.583177	IANP5XE01COS7V	Bacteria(100)	Proteobacteria(100)	Betaproteobacteria(100)	Burkholderiales(100)	Burkholderiaceae(100)	Cupriavidus(99)	0.961358	IANP5XE01ARVOI	Bacteria(100)	Proteobacteria(100)	Betaproteobacteria(100)	Nitrosomonadales(100)	Nitrosomonadaceae(100)	Nitrosomonas(100)	0.607346
IANP5XE01A97NI	Bacteria(100)	Firmicutes(100)	Bacilli(100)	Bacillales(100)	Staphylococcaceae(100)	Staphylococcus(100)	0.90012	IANP5XE01CNWKQ	Bacteria(100)	Firmicutes(100)	Bacilli(100)	Bacillales(100)	Staphylococcaceae(100)	Staphylococcus(100)	0.83943	IANP5XE01ATYGM	Bacteria(100)	Actinobacteria(100)	Actinobacteria(100)	Actinomycetales(100)	Microbacteriaceae(100)	Microbacterium(93)	0.549504
IANP5XE01DISF1	Bacteria(100)	Cyanobacteria_Chloroplast(100)	Cyanobacteria(100)	Cyanobacteria_order_incertae_sedis(100)	Family_XIII(100)	GpXIII(100)	0.62121	IANP5XE01AVWXX	Bacteria(100)	Firmicutes(100)	Bacilli(100)	Bacillales(100)	Bacillaceae_1(100)	Bacillus(100)	0.565091	IANP5XE01CA9CJ	Bacteria(100)	Firmicutes(100)	Bacilli(100)	Bacillales(100)	Staphylococcaceae(100)	Staphylococcus(100)	0.915839
IANP5XE01ASM1U	Bacteria(100)	Proteobacteria(100)	Gammaproteobacteria(100)	Enterobacteriales(100)	Enterobacteriaceae(100)	Yersinia(100)	0.530353	IANP5XE01CQ5V2	Bacteria(100)	Firmicutes(100)	Bacilli(100)	Lactobacillales(100)	Enterococcaceae(100)	Enterococcus(100)	0.527575	IANP5XE01AMHZV	Bacteria(100)	Cyanobacteria_Chloroplast(100)	Cyanobacteria(100)	Cyanobacteria_order_incertae_sedis(100)	Family_XIII(100)	GpXIII(100)	0.54629
IANP5XE01BVDRI	Bacteria(100)	Firmicutes(100)	Bacilli(100)	Lactobacillales(100)	Enterococcaceae(100)	Enterococcus(100)	0.500771	IANP5XE01BTE33	Bacteria(100)	Cyanobacteria_Chloroplast(100)	Cyanobacteria(100)	Cyanobacteria_order_incertae_sedis(100)	Family_XIII(100)	GpXIII(100)	0.457231	IANP5XE01A1KC6	Bacteria(100)	Proteobacteria(100)	Gammaproteobacteria(100)	Enterobacteriales(100)	Enterobacteriaceae(100)	Yersinia(100)	0.501301
IANP5XE01DFKWW	Bacteria(100)	Firmicutes(100)	Bacilli(100)	Bacillales(100)	Bacillaceae_1(100)	Bacillus(100)	0.238764	IANP5XE01COUUC	Bacteria(100)	Proteobacteria(100)	Gammaproteobacteria(100)	Enterobacteriales(100)	Enterobacteriaceae(100)	Yersinia(100)	0.391578	IANP5XE01B0WTG	Bacteria(100)	Firmicutes(100)	Bacilli(100)	Bacillales(100)	Bacillaceae_1(100)	Bacillus(100)	0.55593
IANP5XE01DQO4N	Bacteria(100)	Proteobacteria(100)	Gammaproteobacteria(100)	Xanthomonadales(84)	Xanthomonadaceae(84)	unclassified	0.052824	IANP5XE01AMYID	Bacteria(81)	unclassified	unclassified	unclassified	unclassified	unclassified	0.0820672	IANP5XE01D12MA	Bacteria(100)	Firmicutes(100)	Bacilli(100)	Lactobacillales(100)	Enterococcaceae(100)	Enterococcus(100)	0.459526
IANP5XE01DRL5R	Bacteria(86)	unclassified	unclassified	unclassified	unclassified	unclassified	0.0147907	IANP5XE01EQ27P	Bacteria(100)	Proteobacteria(100)	Gammaproteobacteria(100)	Pseudomonadales(100)	Pseudomonadaceae(100)	Pseudomonas(100)	0.0891015	IANP5XE01AI205	Bacteria(100)	Proteobacteria(100)	Deltaproteobacteria(100)	Desulfovibrionales(100)	Desulfovibrionaceae(100)	Desulfovibrio(100)	0.15746
IANP5XE01CAYQD	Bacteria(100)	Firmicutes(98)	Clostridia(98)	Clostridiales(98)	unclassified	unclassified	0.00211296	IANP5XE01DMI3X	Bacteria(89)	unclassified	unclassified	unclassified	unclassified	unclassified	0.00703433	IANP5XE01CCOV2	Bacteria(100)	Proteobacteria(100)	Gammaproteobacteria(100)	Pseudomonadales(100)	Pseudomonadaceae(100)	Pseudomonas(98)	0.0224943
IANP5XE01EKFLK	Bacteria(99)	unclassified	unclassified	unclassified	unclassified	unclassified	0.00211296	IANP5XE01DYI93	Bacteria(100)	Proteobacteria(100)	Gammaproteobacteria(100)	Pseudomonadales(100)	Pseudomonadaceae(100)	Pseudomonas(100)	0.00234478	IANP5XE01DV4EE	Bacteria(100)	Proteobacteria(100)	Gammaproteobacteria(100)	Pseudomonadales(100)	Pseudomonadaceae(100)	Pseudomonas(100)	0.0482021
IANP5XE01AOTWM	Bacteria(100)	Proteobacteria(80)	unclassified	unclassified	unclassified	unclassified	0.00211296	IANP5XE01DAM7H	Bacteria(100)	unclassified	unclassified	unclassified	unclassified	unclassified	0.00234478	IANP5XE01AUK8C	Bacteria(81)	unclassified	unclassified	unclassified	unclassified	unclassified	0.0160674
IANP5XE01DPWZY	Bacteria(83)	unclassified	unclassified	unclassified	unclassified	unclassified	0.00211296	IANP5XE01A493K	Bacteria(100)	Proteobacteria(100)	Betaproteobacteria(100)	Burkholderiales(100)	Comamonadaceae(100)	Acidovorax(96)	0.00234478	IANP5XE01BYGU4	unclassified	unclassified	unclassified	unclassified	unclassified	unclassified	0.00321347
								IANP5XE01B2QE4	Bacteria(100)	Proteobacteria(100)	Alphaproteobacteria(96)	Caulobacterales(96)	Caulobacteraceae(96)	Brevundimonas(84)	0.00234478	IANP5XE01A5GA0	unclassified	unclassified	unclassified	unclassified	unclassified	unclassified	0.00321347
								IANP5XE01A3ESJ	Bacteria(97)	unclassified	unclassified	unclassified	unclassified	unclassified	0.00234478	IANP5XE01B7LSM	Bacteria(87)	unclassified	unclassified	unclassified	unclassified	unclassified	0.00321347
								IANP5XE01EVIVZ	Bacteria(91)	unclassified	unclassified	unclassified	unclassified	unclassified	0.00234478
Pre.cluster								Pre.cluster								Pre.cluster
IDs		Taxonomy						IDs		Taxonomy						IDs		Taxonomy
IANP5XE01AGV17	Bacteria(100)	Proteobacteria(100)	Betaproteobacteria(100)	Burkholderiales(100)	Comamonadaceae(100)	Acidovorax(100)	50.523	IANP5XE01AK3I2	Bacteria(100)	Proteobacteria(100)	Betaproteobacteria(100)	Burkholderiales(100)	Comamonadaceae(100)	Acidovorax(100)	51.8314	IANP5XE01BZD4M	Bacteria(100)	Proteobacteria(100)	Betaproteobacteria(100)	Burkholderiales(100)	Comamonadaceae(100)	Acidovorax(100)	39.4895
IANP5XE01CL5I4	Bacteria(100)	Proteobacteria(100)	Gammaproteobacteria(100)	Pseudomonadales(100)	Pseudomonadaceae(100)	Pseudomonas(100)	13.7261	IANP5XE01CQLV0	Bacteria(100)	Proteobacteria(100)	Alphaproteobacteria(100)	Rhodobacterales(100)	Rhodobacteraceae(100)	Paracoccus(100)	13.4425	IANP5XE01EQF73	Bacteria(100)	Proteobacteria(100)	Betaproteobacteria(100)	Burkholderiales(100)	Comamonadaceae(100)	Acidovorax(96)	17.5152
IANP5XE01BGYNK	Bacteria(100)	Proteobacteria(100)	Alphaproteobacteria(100)	Rhodobacterales(100)	Rhodobacteraceae(100)	Paracoccus(99)	8.73693	IANP5XE01BKHW5	Bacteria(100)	Proteobacteria(100)	Gammaproteobacteria(100)	Pseudomonadales(100)	Pseudomonadaceae(100)	Pseudomonas(100)	9.2329	IANP5XE01AIQ4F	Bacteria(100)	Proteobacteria(100)	Gammaproteobacteria(100)	Pseudomonadales(100)	Pseudomonadaceae(100)	Pseudomonas(100)	10.887
IANP5XE01EXMBI	Bacteria(100)	Proteobacteria(100)	Alphaproteobacteria(100)	Rhodospirillales(100)	Rhodospirillaceae(100)	Rhodospirillum(100)	5.30916	IANP5XE01CBVAL	Bacteria(100)	Proteobacteria(100)	Alphaproteobacteria(100)	Rhodospirillales(100)	Rhodospirillaceae(100)	Rhodospirillum(100)	3.70206	IANP5XE01DMD5T	Bacteria(100)	Proteobacteria(100)	Alphaproteobacteria(100)	Rhodobacterales(100)	Rhodobacteraceae(100)	Paracoccus(100)	9.11509
IANP5XE01AOMM9	Bacteria(100)	Proteobacteria(100)	Gammaproteobacteria(100)	Pseudomonadales(100)	Pseudomonadaceae(100)	Pseudomonas(100)	3.533	IANP5XE01COVFD	Bacteria(100)	Proteobacteria(100)	Gammaproteobacteria(100)	Pseudomonadales(100)	Pseudomonadaceae(100)	Pseudomonas(100)	3.33054	IANP5XE01CBOWA	Bacteria(100)	Proteobacteria(100)	Alphaproteobacteria(100)	Rhodospirillales(100)	Rhodospirillaceae(100)	Rhodospirillum(100)	2.96353
IANP5XE01ESEKR	Bacteria(100)	Proteobacteria(100)	Gammaproteobacteria(100)	Pseudomonadales(100)	Pseudomonadaceae(100)	Pseudomonas(100)	2.83284	IANP5XE01AZ9V7	Bacteria(100)	Actinobacteria(100)	Actinobacteria(100)	Actinomycetales(100)	Microbacteriaceae(100)	Microbacterium(100)	3.307	IANP5XE01AI1WS	Bacteria(100)	Proteobacteria(100)	Alphaproteobacteria(100)	Rhodospirillales(100)	Rhodospirillaceae(100)	Rhodospirillum(100)	2.84264
IANP5XE01BJV3D	Bacteria(100)	Actinobacteria(100)	Actinobacteria(100)	Actinomycetales(100)	Microbacteriaceae(100)	Microbacterium(100)	2.72331	IANP5XE01AMQXC	Bacteria(100)	Proteobacteria(100)	Alphaproteobacteria(100)	Rhodospirillales(100)	Rhodospirillaceae(100)	Rhodospirillum(100)	3.08723	IANP5XE01AXGQX	Bacteria(100)	Actinobacteria(100)	Actinobacteria(100)	Actinomycetales(100)	Microbacteriaceae(100)	Microbacterium(99)	2.68721
IANP5XE01APPDQ	Bacteria(100)	Proteobacteria(100)	Alphaproteobacteria(100)	Rhodospirillales(100)	Rhodospirillaceae(100)	Rhodospirillum(100)	2.62237	IANP5XE01BD51R	Bacteria(100)	Actinobacteria(100)	Actinobacteria(100)	Actinomycetales(100)	Micrococcaceae(100)	Arthrobacter(100)	2.39914	IANP5XE01AM1V5	Bacteria(100)	Proteobacteria(100)	Gammaproteobacteria(100)	Pseudomonadales(100)	Pseudomonadaceae(100)	Pseudomonas(100)	2.51796
IANP5XE01CZOPX	Bacteria(100)	Actinobacteria(100)	Actinobacteria(100)	Actinomycetales(100)	Micrococcaceae(100)	Arthrobacter(100)	2.30236	IANP5XE01EYSOD	Bacteria(100)	Proteobacteria(100)	Gammaproteobacteria(100)	Pseudomonadales(100)	Pseudomonadaceae(100)	Pseudomonas(100)	1.90989	IANP5XE01ASDG4	Bacteria(100)	Actinobacteria(100)	Actinobacteria(100)	Actinomycetales(100)	Micrococcaceae(100)	Arthrobacter(100)	2.27964
IANP5XE01AUUCU	Bacteria(100)	Proteobacteria(100)	Betaproteobacteria(100)	Burkholderiales(100)	Comamonadaceae(100)	Delftia(100)	1.06312	IANP5XE01A52R8	Bacteria(100)	Firmicutes(100)	Clostridia(100)	Clostridiales(100)	Clostridiaceae_1(100)	Clostridium_sensu_stricto(100)	1.43111	IANP5XE01API2E	Bacteria(100)	Proteobacteria(100)	Gammaproteobacteria(100)	Pseudomonadales(100)	Pseudomonadaceae(100)	Pseudomonas(99)	1.58884
IANP5XE01DABFH	Bacteria(100)	Proteobacteria(100)	Betaproteobacteria(100)	Burkholderiales(100)	Burkholderiaceae(100)	Cupriavidus(100)	0.884861	IANP5XE01AFZ35	Bacteria(100)	Proteobacteria(100)	Betaproteobacteria(100)	Burkholderiales(100)	Burkholderiaceae(100)	Cupriavidus(100)	0.931401	IANP5XE01CHSAO	Bacteria(100)	Proteobacteria(100)	Betaproteobacteria(100)	Burkholderiales(100)	Burkholderiaceae(100)	Cupriavidus(100)	1.23998
IANP5XE01ALC0P	Bacteria(100)	Proteobacteria(100)	Betaproteobacteria(100)	Nitrosomonadales(100)	Nitrosomonadaceae(100)	Nitrosomonas(100)	0.783918	IANP5XE01B0MXE	Bacteria(100)	Proteobacteria(100)	Betaproteobacteria(100)	Burkholderiales(100)	Comamonadaceae(100)	Delftia(100)	0.918319	IANP5XE01CUEZV	Bacteria(100)	Proteobacteria(100)	Betaproteobacteria(100)	Burkholderiales(100)	Comamonadaceae(100)	Delftia(100)	1.04656
IANP5XE01ESUZV	Bacteria(100)	Actinobacteria(100)	Actinobacteria(100)	Actinomycetales(100)	Micrococcaceae(94)	Arthrobacter(81)	0.710895	IANP5XE01CHAIT	Bacteria(100)	Actinobacteria(100)	Actinobacteria(100)	Actinomycetales(100)	Micrococcaceae(100)	Arthrobacter(91)	0.756109	IANP5XE01DL4ZT	Bacteria(100)	Firmicutes(100)	Clostridia(100)	Clostridiales(100)	Clostridiaceae_1(100)	Clostridium_sensu_stricto(100)	0.932578
IANP5XE01CIKD5	Bacteria(100)	Cyanobacteria_Chloroplast(100)	Cyanobacteria(100)	Cyanobacteria_order_incertae_sedis(100)	Family_XIII(100)	GpXIII(100)	0.691566	IANP5XE01DQ8BZ	Bacteria(100)	Proteobacteria(100)	Betaproteobacteria(100)	Nitrosomonadales(100)	Nitrosomonadaceae(100)	Nitrosomonas(100)	0.675004	IANP5XE01ARVOI	Bacteria(100)	Proteobacteria(100)	Betaproteobacteria(100)	Nitrosomonadales(100)	Nitrosomonadaceae(100)	Nitrosomonas(100)	0.846228
IANP5XE01B4KOD	Bacteria(100)	Firmicutes(100)	Clostridia(100)	Clostridiales(100)	Clostridiaceae_1(100)	Clostridium_sensu_stricto(100)	0.655055	IANP5XE01EUKB9	Bacteria(100)	Firmicutes(100)	Bacilli(100)	Bacillales(100)	Bacillaceae_1(100)	Bacillus(100)	0.620062	IANP5XE01AMHZV	Bacteria(100)	Cyanobacteria_Chloroplast(100)	Cyanobacteria(100)	Cyanobacteria_order_incertae_sedis(100)	Family_XIII(100)	GpXIII(100)	0.663167
IANP5XE01BFDRP	Bacteria(100)	Proteobacteria(100)	Deltaproteobacteria(100)	Desulfovibrionales(100)	Desulfovibrionaceae(100)	Desulfovibrio(100)	0.554112	IANP5XE01ASUBU	Bacteria(100)	Firmicutes(100)	Bacilli(100)	Lactobacillales(100)	Enterococcaceae(100)	Enterococcus(100)	0.557271	IANP5XE01B0WTG	Bacteria(100)	Firmicutes(100)	Bacilli(100)	Bacillales(100)	Bacillaceae_1(100)	Bacillus(100)	0.632081
IANP5XE01C8YVG	Bacteria(100)	Firmicutes(100)	Bacilli(100)	Lactobacillales(100)	Enterococcaceae(100)	Enterococcus(100)	0.513305	IANP5XE01BTE33	Bacteria(100)	Cyanobacteria_Chloroplast(100)	Cyanobacteria(100)	Cyanobacteria_order_incertae_sedis(100)	Family_XIII(100)	GpXIII(100)	0.512794	IANP5XE01CSMI4	Bacteria(100)	Firmicutes(100)	Bacilli(100)	Bacillales(100)	Staphylococcaceae(100)	Staphylococcus(100)	0.490467
IANP5XE01DFKWW	Bacteria(100)	Firmicutes(100)	Bacilli(100)	Bacillales(100)	Bacillaceae_1(100)	Bacillus(100)	0.435987	IANP5XE01AN9PS	Bacteria(100)	Firmicutes(100)	Bacilli(100)	Bacillales(100)	Staphylococcaceae(100)	Staphylococcus(100)	0.434305	IANP5XE01DKBF1	Bacteria(100)	Firmicutes(100)	Bacilli(100)	Lactobacillales(100)	Enterococcaceae(100)	Enterococcus(100)	0.480105
IANP5XE01EVF8Q	Bacteria(100)	Firmicutes(100)	Bacilli(100)	Bacillales(100)	Staphylococcaceae(100)	Staphylococcus(100)	0.403771	IANP5XE01BTALD	Bacteria(100)	Proteobacteria(100)	Gammaproteobacteria(100)	Enterobacteriales(100)	Enterobacteriaceae(100)	Yersinia(100)	0.300874	IANP5XE01A1KC6	Bacteria(100)	Proteobacteria(100)	Gammaproteobacteria(100)	Enterobacteriales(100)	Enterobacteriaceae(100)	Yersinia(100)	0.421387
IANP5XE01ANWVS	Bacteria(100)	Proteobacteria(100)	Gammaproteobacteria(100)	Enterobacteriales(100)	Enterobacteriaceae(100)	Yersinia(100)	0.352226	IANP5XE01DA0F5	Bacteria(100)	Proteobacteria(100)	Deltaproteobacteria(100)	Desulfovibrionales(100)	Desulfovibrionaceae(100)	Desulfovibrio(100)	0.177908	IANP5XE01AE2UU	Bacteria(100)	Actinobacteria(100)	Actinobacteria(100)	Actinomycetales(100)	Micrococcaceae(100)	Arthrobacter(84)	0.348853
IANP5XE01EI6JJ	Bacteria(100)	Proteobacteria(100)	Gammaproteobacteria(100)	Pseudomonadales(100)	Pseudomonadaceae(100)	Pseudomonas(97)	0.262022	IANP5XE01DPDMW	Bacteria(100)	Proteobacteria(100)	Betaproteobacteria(100)	Burkholderiales(100)	Comamonadaceae(100)	Acidovorax(99)	0.138664	IANP5XE01ESWZB	Bacteria(100)	Proteobacteria(100)	Gammaproteobacteria(100)	Pseudomonadales(100)	Pseudomonadaceae(100)	Pseudomonas(98)	0.335037
IANP5XE01ERP6Y	Bacteria(100)	Proteobacteria(100)	Alphaproteobacteria(100)	Rhodospirillales(100)	Rhodospirillaceae(100)	Rhodospirillum(100)	0.210477	IANP5XE01D06D6	Bacteria(100)	Proteobacteria(100)	Gammaproteobacteria(100)	Pseudomonadales(100)	Pseudomonadaceae(100)	Pseudomonas(100)	0.0994192	IANP5XE01A14VM	Bacteria(100)	Proteobacteria(100)	Gammaproteobacteria(100)	Pseudomonadales(100)	Pseudomonadaceae(100)	Pseudomonas(89)	0.151976
IANP5XE01EKMLS	Bacteria(100)	Proteobacteria(100)	Gammaproteobacteria(100)	Pseudomonadales(100)	Pseudomonadaceae(100)	Pseudomonas(100)	0.0644316	IANP5XE01DTE7P	Bacteria(100)	Actinobacteria(100)	Actinobacteria(100)	Actinomycetales(100)	Microbacteriaceae(100)	Microbacterium(93)	0.0235466	IANP5XE01AI205	Bacteria(100)	Proteobacteria(100)	Deltaproteobacteria(100)	Desulfovibrionales(100)	Desulfovibrionaceae(100)	Desulfovibrio(100)	0.141614
IANP5XE01ELF3Z	Bacteria(100)	Proteobacteria(100)	Gammaproteobacteria(100)	Pseudomonadales(100)	Pseudomonadaceae(100)	Pseudomonas(99)	0.0193295	IANP5XE01C3032	Bacteria(100)	Actinobacteria(100)	Actinobacteria(100)	Actinomycetales(100)	Microbacteriaceae(93)	Microbacterium(81)	0.0235466	IANP5XE01DLFEV	Bacteria(100)	Actinobacteria(100)	Actinobacteria(100)	Actinomycetales(100)	Micrococcaceae(100)	Arthrobacter(93)	0.127798
IANP5XE01A8OR5	Bacteria(100)	Proteobacteria(100)	Gammaproteobacteria(100)	Pseudomonadales(96)	Pseudomonadaceae(96)	Pseudomonas(96)	0.0107386	IANP5XE01CBPR2	Bacteria(100)	Proteobacteria(100)	Gammaproteobacteria(100)	Pseudomonadales(76)	Pseudomonadaceae(76)	Pseudomonas(76)	0.0209304	IANP5XE01C8FQ0	Bacteria(100)	Proteobacteria(100)	Gammaproteobacteria(100)	Pseudomonadales(100)	Pseudomonadaceae(100)	Pseudomonas(64)	0.0621719
IANP5XE01BIBUQ	Bacteria(100)	Proteobacteria(100)	Gammaproteobacteria(100)	Pseudomonadales(100)	Pseudomonadaceae(100)	Pseudomonas(99)	0.00859088	IANP5XE01BKR8M	Bacteria(100)	Proteobacteria(100)	Gammaproteobacteria(100)	Pseudomonadales(100)	Pseudomonadaceae(100)	Pseudomonas(95)	0.0209304	IANP5XE01AS57A	Bacteria(100)	Proteobacteria(100)	Gammaproteobacteria(100)	Pseudomonadales(100)	Pseudomonadaceae(100)	Pseudomonas(100)	0.0552639
IANP5XE01BXVNL	Bacteria(100)	Proteobacteria(100)	Gammaproteobacteria(100)	Pseudomonadales(100)	Pseudomonadaceae(100)	Pseudomonas(98)	0.00859088	IANP5XE01AFBDE	Bacteria(100)	Proteobacteria(100)	Gammaproteobacteria(100)	Pseudomonadales(99)	Pseudomonadaceae(99)	Pseudomonas(85)	0.0209304	IANP5XE01DV4EE	Bacteria(100)	Proteobacteria(100)	Gammaproteobacteria(100)	Pseudomonadales(100)	Pseudomonadaceae(100)	Pseudomonas(100)	0.0379939
IANP5XE01DD768	Bacteria(100)	Proteobacteria(100)	Gammaproteobacteria(100)	Pseudomonadales(100)	Pseudomonadaceae(100)	Pseudomonas(84)	0.00429544	IANP5XE01ESOQC	Bacteria(100)	Proteobacteria(100)	Gammaproteobacteria(100)	Pseudomonadales(100)	Pseudomonadaceae(100)	Pseudomonas(91)	0.0183141	IANP5XE01E2FII	Bacteria(100)	Proteobacteria(100)	Gammaproteobacteria(100)	Pseudomonadales(96)	Pseudomonadaceae(96)	Pseudomonas(95)	0.01727
IANP5XE01BO1FZ	Bacteria(100)	Proteobacteria(100)	Betaproteobacteria(100)	Burkholderiales(100)	Comamonadaceae(100)	Acidovorax(95)	0.00429544	IANP5XE01BHIN4	Bacteria(100)	Proteobacteria(100)	Gammaproteobacteria(100)	Pseudomonadales(100)	Pseudomonadaceae(100)	Pseudomonas(92)	0.0156978	IANP5XE01C1MXT	Bacteria(100)	Proteobacteria(100)	Gammaproteobacteria(100)	Pseudomonadales(100)	Pseudomonadaceae(100)	Pseudomonas(83)	0.013816
IANP5XE01C5I9Q	Bacteria(100)	Firmicutes(100)	Clostridia(100)	Clostridiales(100)	Clostridiaceae_1(100)	Clostridium_sensu_stricto(97)	0.00429544	IANP5XE01C1XH7	Bacteria(100)	Proteobacteria(100)	Betaproteobacteria(100)	Burkholderiales(100)	Comamonadaceae(99)	Acidovorax(89)	0.00784888	IANP5XE01C7E4L	Bacteria(100)	Actinobacteria(100)	Actinobacteria(100)	Actinomycetales(100)	Micrococcaceae(97)	Arthrobacter(70)	0.013816
IANP5XE01BZSN7	Bacteria(100)	Proteobacteria(100)	Alphaproteobacteria(100)	Rhodobacterales(100)	Rhodobacteraceae(100)	Paracoccus(46)	0.00429544	IANP5XE01CPLGS	Bacteria(100)	Firmicutes(100)	Clostridia(100)	Clostridiales(100)	Clostridiaceae_1(100)	Clostridium_sensu_stricto(100)	0.00784888	IANP5XE01E0HW6	Bacteria(100)	Proteobacteria(100)	Alphaproteobacteria(100)	Rhodospirillales(100)	Rhodospirillaceae(100)	Rhodospirillum(100)	0.00690799
IANP5XE01BIY3G	Bacteria(100)	Proteobacteria(100)	Betaproteobacteria(100)	Burkholderiales(100)	Comamonadaceae(100)	Acidovorax(99)	0.00214772	IANP5XE01CAEEG	Bacteria(100)	Proteobacteria(100)	Betaproteobacteria(100)	Burkholderiales(100)	Comamonadaceae(100)	Acidovorax(99)	0.00523259	IANP5XE01DT9DB	Bacteria(100)	Proteobacteria(100)	Alphaproteobacteria(100)	Rhodospirillales(100)	Rhodospirillaceae(100)	Rhodospirillum(100)	0.00690799
IANP5XE01BEGYN	Bacteria(100)	Firmicutes(100)	Bacilli(100)	Lactobacillales(100)	Enterococcaceae(95)	Enterococcus(91)	0.00214772	IANP5XE01BCESH	Bacteria(100)	Proteobacteria(100)	Betaproteobacteria(100)	Burkholderiales(100)	Comamonadaceae(100)	Acidovorax(98)	0.00523259	IANP5XE01A4NDX	Bacteria(100)	Proteobacteria(100)	Gammaproteobacteria(100)	Pseudomonadales(100)	Pseudomonadaceae(100)	Pseudomonas(92)	0.00345399
IANP5XE01BCS7K	Bacteria(100)	Proteobacteria(100)	Gammaproteobacteria(100)	Pseudomonadales(100)	Pseudomonadaceae(100)	Pseudomonas(64)	0.00214772	IANP5XE01DQUOE	Bacteria(100)	Actinobacteria(100)	Actinobacteria(100)	Actinomycetales(100)	Micrococcaceae(91)	Arthrobacter(49)	0.00523259	IANP5XE01A6ZHL	Bacteria(100)	Proteobacteria(100)	Betaproteobacteria(100)	Nitrosomonadales(100)	Nitrosomonadaceae(100)	Nitrosomonas(100)	0.00345399
IANP5XE01BCC9O	Bacteria(100)	Firmicutes(100)	Bacilli(100)	Lactobacillales(100)	Enterococcaceae(99)	Enterococcus(99)	0.00214772	IANP5XE01CUJ5X	Bacteria(100)	Proteobacteria(100)	Alphaproteobacteria(100)	Rhodospirillales(100)	Rhodospirillaceae(100)	Rhodospirillum(100)	0.00523259	IANP5XE01A93H9	Bacteria(100)	Firmicutes(100)	Bacilli(100)	Bacillales(92)	Bacillaceae_1(60)	Bacillus(49)	0.00345399
IANP5XE01BHNIM	Bacteria(100)	Actinobacteria(100)	Actinobacteria(100)	Actinomycetales(100)	Microbacteriaceae(100)	Microbacterium(96)	0.00214772	IANP5XE01A493K	Bacteria(100)	Proteobacteria(100)	Betaproteobacteria(100)	Burkholderiales(100)	Comamonadaceae(100)	Acidovorax(90)	0.00261629	IANP5XE01B89G2	Bacteria(100)	Proteobacteria(100)	Betaproteobacteria(100)	Burkholderiales(100)	Comamonadaceae(100)	Acidovorax(99)	0.00345399
IANP5XE01B90MJ	Bacteria(100)	Proteobacteria(100)	Alphaproteobacteria(100)	Rhodospirillales(100)	Rhodospirillaceae(100)	Rhodospirillum(100)	0.00214772	IANP5XE01AZY4K	Bacteria(100)	Proteobacteria(100)	Betaproteobacteria(100)	Burkholderiales(100)	Comamonadaceae(100)	Acidovorax(98)	0.00261629	IANP5XE01BBQ3E	Bacteria(100)	Proteobacteria(100)	Gammaproteobacteria(100)	Pseudomonadales(100)	Pseudomonadaceae(100)	Pseudomonas(92)	0.00345399
IANP5XE01C0ATG	Bacteria(100)	Proteobacteria(100)	Betaproteobacteria(100)	Burkholderiales(100)	Comamonadaceae(100)	Acidovorax(96)	0.00214772	IANP5XE01B2QE4	Bacteria(100)	Proteobacteria(99)	Alphaproteobacteria(93)	Caulobacterales(93)	Caulobacteraceae(93)	Brevundimonas(81)	0.00261629	IANP5XE01E033I	Bacteria(100)	Firmicutes(98)	Clostridia(97)	Clostridiales(96)	Clostridiaceae_1(82)	Clostridium_sensu_stricto(60)	0.00345399
IANP5XE01BTZM2	Bacteria(100)	Proteobacteria(100)	Alphaproteobacteria(100)	Rhodospirillales(100)	Rhodospirillaceae(100)	Rhodospirillum(100)	0.00214772	IANP5XE01B4XMJ	Bacteria(100)	Proteobacteria(100)	Betaproteobacteria(100)	Nitrosomonadales(100)	Nitrosomonadaceae(100)	Nitrosomonas(100)	0.00261629	IANP5XE01ET3VH	Bacteria(100)	Proteobacteria(100)	Betaproteobacteria(100)	Burkholderiales(100)	Comamonadaceae(100)	Acidovorax(96)	0.00345399
IANP5XE01A0P46	Bacteria(100)	Proteobacteria(100)	Betaproteobacteria(100)	Burkholderiales(100)	Comamonadaceae(100)	Acidovorax(97)	0.00214772	IANP5XE01E5P93	Bacteria(100)	Actinobacteria(100)	Actinobacteria(100)	Actinomycetales(100)	Micrococcaceae(100)	Arthrobacter(91)	0.00261629	IANP5XE01EDOSS	Bacteria(100)	Proteobacteria(100)	Gammaproteobacteria(100)	Pseudomonadales(99)	Pseudomonadaceae(99)	Azomonas(30)	0.00345399
IANP5XE01DJDUK	Bacteria(100)	Proteobacteria(100)	Betaproteobacteria(100)	Burkholderiales(100)	Comamonadaceae(100)	Acidovorax(83)	0.00214772	IANP5XE01ESBI5	Bacteria(100)	Proteobacteria(100)	Alphaproteobacteria(100)	Rhodospirillales(100)	Rhodospirillaceae(100)	Rhodospirillum(100)	0.00261629	IANP5XE01EB7SZ	Bacteria(100)	Proteobacteria(100)	Gammaproteobacteria(100)	Pseudomonadales(100)	Pseudomonadaceae(100)	Pseudomonas(94)	0.00345399
IANP5XE01DOFR6	Bacteria(100)	Actinobacteria(100)	Actinobacteria(100)	Actinomycetales(100)	Microbacteriaceae(92)	Microbacterium(76)	0.00214772	IANP5XE01CFMQX	Bacteria(100)	Proteobacteria(100)	Betaproteobacteria(100)	Burkholderiales(100)	Comamonadaceae(100)	Acidovorax(76)	0.00261629	IANP5XE01ECRC6	Bacteria(100)	Proteobacteria(100)	Gammaproteobacteria(100)	Pseudomonadales(100)	Pseudomonadaceae(100)	Pseudomonas(95)	0.00345399
IANP5XE01DKSKJ	Bacteria(100)	Proteobacteria(100)	Betaproteobacteria(100)	Burkholderiales(100)	Comamonadaceae(100)	Acidovorax(100)	0.00214772	IANP5XE01CDFPH	Bacteria(100)	Proteobacteria(100)	Betaproteobacteria(100)	Nitrosomonadales(100)	Nitrosomonadaceae(100)	Nitrosomonas(100)	0.00261629	IANP5XE01D7Y0V	Bacteria(100)	Proteobacteria(100)	Betaproteobacteria(100)	Burkholderiales(100)	Comamonadaceae(100)	Acidovorax(99)	0.00345399
IANP5XE01E3CN6	Bacteria(100)	Proteobacteria(100)	Betaproteobacteria(100)	Burkholderiales(100)	Burkholderiaceae(100)	Cupriavidus(100)	0.00214772	IANP5XE01DAM7H	Bacteria(100)	Proteobacteria(67)	Gammaproteobacteria(67)	Pseudomonadales(67)	Moraxellaceae(67)	Enhydrobacter(67)	0.00261629	IANP5XE01CZNCL	Bacteria(100)	Proteobacteria(100)	Betaproteobacteria(100)	Burkholderiales(100)	Comamonadaceae(100)	Acidovorax(99)	0.00345399
IANP5XE01DSDTS	Bacteria(100)	Proteobacteria(100)	Gammaproteobacteria(100)	Pseudomonadales(100)	Pseudomonadaceae(100)	Pseudomonas(83)	0.00214772
IANP5XE01CPDSR	Bacteria(100)	Proteobacteria(100)	Betaproteobacteria(100)	Burkholderiales(100)	Comamonadaceae(100)	Acidovorax(97)	0.00214772
IANP5XE01CPTNK	Bacteria(100)	Proteobacteria(100)	Gammaproteobacteria(100)	Pseudomonadales(100)	Pseudomonadaceae(100)	Pseudomonas(61)	0.00214772
IANP5XE01CAYQD	Bacteria(100)	Firmicutes(99)	Clostridia(99)	Clostridiales(99)	Clostridiales_Incertae_Sedis_XI(63)	Tissierella(59)	0.00214772
IANP5XE01CHCDU	Bacteria(100)	Firmicutes(100)	Clostridia(100)	Clostridiales(100)	Clostridiaceae_1(97)	Clostridium_sensu_stricto(91)	0.00214772
IANP5XE01CRCAI	Bacteria(100)	Proteobacteria(100)	Betaproteobacteria(100)	Nitrosomonadales(100)	Nitrosomonadaceae(100)	Nitrosomonas(100)	0.00214772
Acacia								Acacia								Acacia
IDs		Taxonomy						IDs		Taxonomy						IDs		Taxonomy
IANP5XE01E1RUH	Bacteria(100)	Proteobacteria(100)	Betaproteobacteria(100)	Burkholderiales(100)	Comamonadaceae(100)	Acidovorax(100)	48.786	IANP5XE01EAQJP	Bacteria(100)	Proteobacteria(100)	Betaproteobacteria(100)	Burkholderiales(100)	Comamonadaceae(100)	Acidovorax(100)	36.2288	IANP5XE01D6ZKV	Bacteria(100)	Proteobacteria(100)	Betaproteobacteria(100)	Burkholderiales(100)	Comamonadaceae(100)	Acidovorax(100)	43.1635
IANP5XE01EGLDN	Bacteria(100)	Proteobacteria(100)	Gammaproteobacteria(100)	Pseudomonadales(100)	Pseudomonadaceae(100)	Pseudomonas(100)	15.1641	IANP5XE01AUPVG	Bacteria(100)	Proteobacteria(100)	Alphaproteobacteria(100)	Rhodobacterales(100)	Rhodobacteraceae(100)	Paracoccus(100)	14.0828	IANP5XE01DSBQT	Bacteria(100)	Proteobacteria(100)	Gammaproteobacteria(100)	Pseudomonadales(100)	Pseudomonadaceae(100)	Pseudomonas(100)	13.5005
IANP5XE01ESLSD	Bacteria(100)	Proteobacteria(100)	Alphaproteobacteria(100)	Rhodobacterales(100)	Rhodobacteraceae(100)	Paracoccus(100)	8.98409	IANP5XE01AJ6VK	Bacteria(100)	Proteobacteria(100)	Betaproteobacteria(100)	Burkholderiales(100)	Comamonadaceae(100)	Acidovorax(100)	12.7234	IANP5XE01EQF73	Bacteria(100)	Proteobacteria(100)	Betaproteobacteria(100)	Burkholderiales(100)	Comamonadaceae(100)	Acidovorax(97)	10.2013
IANP5XE01AGZ0U	Bacteria(100)	Proteobacteria(100)	Alphaproteobacteria(100)	Rhodospirillales(100)	Rhodospirillaceae(100)	Rhodospirillum(100)	5.2053	IANP5XE01DLLSU	Bacteria(100)	Proteobacteria(100)	Gammaproteobacteria(100)	Pseudomonadales(100)	Pseudomonadaceae(100)	Pseudomonas(100)	10.0403	IANP5XE01DP9YO	Bacteria(100)	Proteobacteria(100)	Alphaproteobacteria(100)	Rhodobacterales(100)	Rhodobacteraceae(100)	Paracoccus(99)	9.85266
IANP5XE01AR2MU	Bacteria(100)	Proteobacteria(100)	Gammaproteobacteria(100)	Pseudomonadales(100)	Pseudomonadaceae(100)	Pseudomonas(100)	3.58518	IANP5XE01DBH3L	Bacteria(100)	Proteobacteria(100)	Alphaproteobacteria(100)	Rhodospirillales(100)	Rhodospirillaceae(100)	Rhodospirillum(100)	4.39003	IANP5XE01D6OM3	Bacteria(100)	Proteobacteria(100)	Alphaproteobacteria(100)	Rhodospirillales(100)	Rhodospirillaceae(100)	Rhodospirillum(100)	3.50167
IANP5XE01CSKZE	Bacteria(100)	Actinobacteria(100)	Actinobacteria(100)	Actinomycetales(100)	Microbacteriaceae(100)	Microbacterium(100)	2.7818	IANP5XE01BSBOL	Bacteria(100)	Actinobacteria(100)	Actinobacteria(100)	Actinomycetales(100)	Microbacteriaceae(100)	Microbacterium(100)	3.51588	IANP5XE01B9JBB	Bacteria(100)	Actinobacteria(100)	Actinobacteria(100)	Actinomycetales(100)	Microbacteriaceae(100)	Microbacterium(100)	2.87182
IANP5XE01EZAXY	Bacteria(100)	Actinobacteria(100)	Actinobacteria(100)	Actinomycetales(100)	Micrococcaceae(100)	Arthrobacter(100)	2.41237	IANP5XE01AM4T7	Bacteria(100)	Proteobacteria(100)	Gammaproteobacteria(100)	Pseudomonadales(100)	Pseudomonadaceae(100)	Pseudomonas(99)	3.45522	IANP5XE01ANOFI	Bacteria(100)	Proteobacteria(100)	Alphaproteobacteria(100)	Rhodospirillales(100)	Rhodospirillaceae(100)	Rhodospirillum(100)	2.78559
IANP5XE01C7QA4	Bacteria(100)	Proteobacteria(100)	Alphaproteobacteria(100)	Rhodospirillales(100)	Rhodospirillaceae(100)	Rhodospirillum(100)	2.26549	IANP5XE01AL676	Bacteria(100)	Proteobacteria(100)	Alphaproteobacteria(100)	Rhodospirillales(100)	Rhodospirillaceae(100)	Rhodospirillum(100)	2.7741	IANP5XE01DUW4A	Bacteria(100)	Proteobacteria(100)	Gammaproteobacteria(100)	Pseudomonadales(100)	Pseudomonadaceae(100)	Pseudomonas(100)	2.77809
IANP5XE01CCUT3	Bacteria(100)	Proteobacteria(100)	Gammaproteobacteria(100)	Pseudomonadales(100)	Pseudomonadaceae(100)	Pseudomonas(93)	1.17281	IANP5XE01COUZM	Bacteria(100)	Actinobacteria(100)	Actinobacteria(100)	Actinomycetales(100)	Micrococcaceae(100)	Arthrobacter(100)	2.65828	IANP5XE01B0TEM	Bacteria(100)	Actinobacteria(100)	Actinobacteria(100)	Actinomycetales(100)	Micrococcaceae(100)	Arthrobacter(100)	2.42567
IANP5XE01DOHSB	Bacteria(100)	Proteobacteria(100)	Alphaproteobacteria(100)	Rhodospirillales(100)	Rhodospirillaceae(100)	Rhodospirillum(100)	0.96584	IANP5XE01B39NM	Bacteria(100)	Proteobacteria(100)	Gammaproteobacteria(100)	Pseudomonadales(100)	Pseudomonadaceae(100)	Pseudomonas(95)	1.52217	IANP5XE01A9B5G	Bacteria(100)	Firmicutes(100)	Bacilli(100)	Bacillales(100)	Staphylococcaceae(100)	Staphylococcus(100)	1.08349
IANP5XE01B7EYX	Bacteria(100)	Proteobacteria(100)	Betaproteobacteria(100)	Burkholderiales(100)	Comamonadaceae(100)	Delftia(100)	0.94136	IANP5XE01BQBVO	Bacteria(100)	Firmicutes(100)	Clostridia(100)	Clostridiales(100)	Clostridiaceae_1(100)	Clostridium_sensu_stricto(100)	1.48081	IANP5XE01BOV3Y	Bacteria(100)	Proteobacteria(100)	Betaproteobacteria(100)	Burkholderiales(100)	Comamonadaceae(100)	Delftia(100)	1.03475
IANP5XE01DJOZZ	Bacteria(100)	Proteobacteria(100)	Gammaproteobacteria(100)	Pseudomonadales(100)	Pseudomonadaceae(100)	Pseudomonas(96)	0.914655	IANP5XE01CKWFT	Bacteria(100)	Firmicutes(100)	Bacilli(100)	Bacillales(100)	Staphylococcaceae(100)	Staphylococcus(100)	0.951357	IANP5XE01A2V7J	Bacteria(100)	Firmicutes(100)	Clostridia(100)	Clostridiales(100)	Clostridiaceae_1(100)	Clostridium_sensu_stricto(100)	1.00851
IANP5XE01DPTM1	Bacteria(100)	Firmicutes(100)	Bacilli(100)	Bacillales(100)	Staphylococcaceae(100)	Staphylococcus(100)	0.901302	IANP5XE01A6D8Z	Bacteria(100)	Proteobacteria(100)	Betaproteobacteria(100)	Burkholderiales(100)	Comamonadaceae(100)	Delftia(100)	0.887933	IANP5XE01B5UWP	Bacteria(100)	Proteobacteria(100)	Betaproteobacteria(100)	Burkholderiales(100)	Burkholderiaceae(100)	Cupriavidus(100)	0.839801
IANP5XE01BRPC3	Bacteria(100)	Proteobacteria(100)	Betaproteobacteria(100)	Nitrosomonadales(100)	Nitrosomonadaceae(100)	Nitrosomonas(100)	0.830088	IANP5XE01AFZ35	Bacteria(100)	Proteobacteria(100)	Betaproteobacteria(100)	Burkholderiales(100)	Burkholderiaceae(100)	Cupriavidus(99)	0.865872	IANP5XE01A6K7U	Bacteria(100)	Proteobacteria(100)	Betaproteobacteria(100)	Nitrosomonadales(100)	Nitrosomonadaceae(100)	Nitrosomonas(100)	0.821055
IANP5XE01EMADE	Bacteria(100)	Cyanobacteria_Chloroplast(100)	Cyanobacteria(100)	Cyanobacteria_order_incertae_sedis(100)	Family_XIII(100)	GpXIII(100)	0.714365	IANP5XE01AH27R	Bacteria(100)	Firmicutes(100)	Bacilli(100)	Bacillales(100)	Bacillaceae_1(100)	Bacillus(100)	0.64251	IANP5XE01A4RDP	Bacteria(100)	Cyanobacteria_Chloroplast(100)	Cyanobacteria(100)	Cyanobacteria_order_incertae_sedis(100)	Family_XIII(100)	GpXIII(100)	0.712331
IANP5XE01EK80S	Bacteria(100)	Firmicutes(100)	Clostridia(100)	Clostridiales(100)	Clostridiaceae_1(100)	Clostridium_sensu_stricto(100)	0.683209	IANP5XE01EX5OX	Bacteria(100)	Proteobacteria(100)	Betaproteobacteria(100)	Nitrosomonadales(100)	Nitrosomonadaceae(100)	Nitrosomonas(100)	0.584602	IANP5XE01A5FB5	Bacteria(100)	Firmicutes(100)	Bacilli(100)	Bacillales(100)	Bacillaceae_1(100)	Bacillus(100)	0.682338
IANP5XE01CBDPU	Bacteria(100)	Proteobacteria(100)	Betaproteobacteria(100)	Burkholderiales(100)	Burkholderiaceae(100)	Cupriavidus(100)	0.627573	IANP5XE01CUA66	Bacteria(100)	Firmicutes(100)	Bacilli(100)	Lactobacillales(100)	Enterococcaceae(100)	Enterococcus(100)	0.568056	IANP5XE01CFRJ8	Bacteria(100)	Firmicutes(100)	Bacilli(100)	Lactobacillales(100)	Enterococcaceae(100)	Enterococcus(100)	0.513628
IANP5XE01CJJZU	Bacteria(100)	Proteobacteria(100)	Deltaproteobacteria(100)	Desulfovibrionales(100)	Desulfovibrionaceae(100)	Desulfovibrio(100)	0.531879	IANP5XE01EUXZC	Bacteria(100)	Cyanobacteria_Chloroplast(100)	Cyanobacteria(100)	Cyanobacteria_order_incertae_sedis(100)	Family_XIII(100)	GpXIII(100)	0.540481	IANP5XE01EMQ3S	Bacteria(100)	Actinobacteria(100)	Actinobacteria(100)	Actinomycetales(100)	Micrococcaceae(100)	Arthrobacter(95)	0.446144
IANP5XE01CTDQK	Bacteria(100)	Firmicutes(100)	Bacilli(100)	Lactobacillales(100)	Enterococcaceae(100)	Enterococcus(100)	0.509625	IANP5XE01C55G5	Bacteria(100)	Actinobacteria(100)	Actinobacteria(100)	Actinomycetales(100)	Micrococcaceae(99)	unclassified	0.421906	IANP5XE01A1KC6	Bacteria(100)	Proteobacteria(100)	Gammaproteobacteria(100)	Enterobacteriales(100)	Enterobacteriaceae(100)	Yersinia(100)	0.397406
IANP5XE01DOODV	Bacteria(100)	Firmicutes(100)	Bacilli(100)	Bacillales(100)	Bacillaceae_1(100)	Bacillus(100)	0.456215	IANP5XE01EFZ7P	Bacteria(100)	Proteobacteria(100)	Gammaproteobacteria(100)	Enterobacteriales(100)	Enterobacteriaceae(100)	Yersinia(100)	0.358482	IANP5XE01CBYKK	Bacteria(100)	Proteobacteria(100)	Betaproteobacteria(100)	Burkholderiales(100)	Burkholderiaceae(100)	Cupriavidus(100)	0.386158
IANP5XE01ANB9T	Bacteria(100)	Proteobacteria(100)	Gammaproteobacteria(100)	Enterobacteriales(100)	Enterobacteriaceae(100)	Yersinia(100)	0.413931	IANP5XE01CL4FI	Bacteria(100)	Proteobacteria(100)	Betaproteobacteria(100)	Burkholderiales(100)	Comamonadaceae(100)	Acidovorax(98)	0.352967	IANP5XE01A14VM	Bacteria(100)	Proteobacteria(100)	Gammaproteobacteria(100)	Pseudomonadales(100)	Pseudomonadaceae(100)	Pseudomonas(83)	0.262438
IANP5XE01BPNOH	Bacteria(100)	Actinobacteria(100)	Actinobacteria(100)	Actinomycetales(100)	Micrococcaceae(95)	unclassified	0.320463	IANP5XE01DA0F5	Bacteria(100)	Proteobacteria(100)	Deltaproteobacteria(100)	Desulfovibrionales(100)	Desulfovibrionaceae(100)	Desulfovibrio(100)	0.198544	IANP5XE01DIKF5	Bacteria(100)	Proteobacteria(100)	Gammaproteobacteria(100)	Pseudomonadales(100)	Pseudomonadaceae(100)	Pseudomonas(95)	0.228696
IANP5XE01DJ9DO	Bacteria(100)	Actinobacteria(100)	Actinobacteria(100)	Actinomycetales(100)	Micrococcaceae(98)	Arthrobacter(92)	0.309336	IANP5XE01CDFMZ	Bacteria(100)	Actinobacteria(100)	Actinobacteria(100)	Actinomycetales(100)	Micrococcaceae(93)	unclassified	0.176484	IANP5XE01CMPXF	Bacteria(100)	Proteobacteria(100)	Deltaproteobacteria(100)	Desulfovibrionales(100)	Desulfovibrionaceae(100)	Desulfovibrio(100)	0.146215
IANP5XE01BFHUV	Bacteria(100)	Proteobacteria(100)	Betaproteobacteria(100)	Burkholderiales(100)	Burkholderiaceae(100)	Cupriavidus(100)	0.182486	IANP5XE01DP2CV	Bacteria(100)	Proteobacteria(100)	Gammaproteobacteria(100)	Pseudomonadales(100)	Pseudomonadaceae(100)	Pseudomonas(100)	0.151666	IANP5XE01CGJTO	Bacteria(100)	Proteobacteria(100)	Gammaproteobacteria(100)	Enterobacteriales(100)	Enterobacteriaceae(100)	Yersinia(91)	0.0749822
IANP5XE01CPTNK	Bacteria(100)	Proteobacteria(100)	Gammaproteobacteria(100)	Pseudomonadales(100)	Pseudomonadaceae(100)	unclassified	0.0778903	IANP5XE01B4XMJ	Bacteria(100)	Proteobacteria(100)	Betaproteobacteria(100)	Nitrosomonadales(100)	Nitrosomonadaceae(100)	Nitrosomonas(100)	0.143393	IANP5XE01CDSMF	Bacteria(100)	Proteobacteria(100)	Gammaproteobacteria(100)	Pseudomonadales(100)	Pseudomonadaceae(100)	Pseudomonas(100)	0.0712331
IANP5XE01B0PFZ	Bacteria(100)	Proteobacteria(100)	Gammaproteobacteria(100)	Pseudomonadales(100)	Pseudomonadaceae(100)	Pseudomonas(100)	0.0489596	IANP5XE01CJAPK	Bacteria(100)	Proteobacteria(100)	Gammaproteobacteria(100)	Pseudomonadales(100)	Pseudomonadaceae(100)	Pseudomonas(100)	0.126848	IANP5XE01AXQF4	Bacteria(100)	Proteobacteria(100)	Gammaproteobacteria(100)	Pseudomonadales(100)	Pseudomonadaceae(100)	Pseudomonas(100)	0.0487384
IANP5XE01DWO6B	Bacteria(100)	Actinobacteria(100)	Actinobacteria(100)	Actinomycetales(100)	Microbacteriaceae(98)	Microbacterium(89)	0.0333816	IANP5XE01C1XH7	Bacteria(100)	Proteobacteria(100)	Betaproteobacteria(100)	Burkholderiales(100)	Comamonadaceae(100)	Acidovorax(95)	0.0386058	IANP5XE01C1MXT	Bacteria(100)	Proteobacteria(100)	Gammaproteobacteria(100)	Pseudomonadales(100)	Pseudomonadaceae(100)	Pseudomonas(85)	0.033742
IANP5XE01CS1O2	Bacteria(100)	Proteobacteria(100)	Gammaproteobacteria(100)	Pseudomonadales(100)	Pseudomonadaceae(100)	Pseudomonas(87)	0.0311561	IANP5XE01CPLGS	Bacteria(100)	Firmicutes(100)	Clostridia(100)	Clostridiales(100)	Clostridiaceae_1(99)	Clostridium_sensu_stricto(99)	0.0358482	IANP5XE01C7E4L	Bacteria(100)	Actinobacteria(100)	Actinobacteria(100)	Actinomycetales(100)	Micrococcaceae(96)	unclassified	0.0149964
IANP5XE01EIOZ3	Bacteria(100)	Proteobacteria(100)	Gammaproteobacteria(100)	Pseudomonadales(100)	Pseudomonadaceae(100)	Pseudomonas(100)	0.0267052	IANP5XE01EEZZ2	Bacteria(100)	Proteobacteria(100)	Gammaproteobacteria(100)	unclassified	unclassified	unclassified	0.0220604	IANP5XE01DT9DB	Bacteria(100)	Proteobacteria(100)	Alphaproteobacteria(100)	Rhodospirillales(100)	Rhodospirillaceae(100)	Rhodospirillum(100)	0.0149964
IANP5XE01AT927	Bacteria(100)	Firmicutes(100)	Bacilli(100)	Bacillales(100)	Staphylococcaceae(100)	Staphylococcus(100)	0.0155781	IANP5XE01BIYIU	Bacteria(100)	Actinobacteria(100)	Actinobacteria(100)	Actinomycetales(100)	Microbacteriaceae(99)	Microbacterium(91)	0.0137878	IANP5XE01CGRT2	Bacteria(100)	Proteobacteria(100)	Gammaproteobacteria(100)	Pseudomonadales(100)	Pseudomonadaceae(100)	Pseudomonas(84)	0.0112473
IANP5XE01BCS7K	Bacteria(100)	Proteobacteria(100)	Gammaproteobacteria(100)	Pseudomonadales(100)	Pseudomonadaceae(100)	unclassified	0.0133526	IANP5XE01BOLMO	Bacteria(100)	Proteobacteria(100)	Betaproteobacteria(100)	Burkholderiales(100)	Comamonadaceae(100)	Acidovorax(93)	0.00551511	IANP5XE01D7Y0V	Bacteria(100)	Proteobacteria(100)	Betaproteobacteria(100)	Burkholderiales(100)	Comamonadaceae(100)	Acidovorax(99)	0.0112473
IANP5XE01A8OR5	Bacteria(100)	Proteobacteria(100)	Gammaproteobacteria(100)	Pseudomonadales(96)	Pseudomonadaceae(96)	Pseudomonas(96)	0.0111272	IANP5XE01CUJ5X	Bacteria(100)	Proteobacteria(100)	Alphaproteobacteria(100)	Rhodospirillales(100)	Rhodospirillaceae(100)	Rhodospirillum(100)	0.00551511	IANP5XE01CZNCL	Bacteria(100)	Proteobacteria(100)	Betaproteobacteria(100)	Burkholderiales(100)	Comamonadaceae(100)	Acidovorax(98)	0.0112473
IANP5XE01A42UI	Bacteria(100)	Proteobacteria(100)	Betaproteobacteria(100)	Burkholderiales(100)	Comamonadaceae(100)	Acidovorax(97)	0.00890175	IANP5XE01AZY4K	Bacteria(100)	Proteobacteria(100)	Betaproteobacteria(100)	Burkholderiales(100)	Comamonadaceae(100)	Acidovorax(94)	0.00551511	IANP5XE01E2FII	Bacteria(100)	Proteobacteria(100)	Gammaproteobacteria(100)	Pseudomonadales(100)	Pseudomonadaceae(100)	Pseudomonas(97)	0.0112473
IANP5XE01CUYBE	Bacteria(100)	Proteobacteria(100)	Betaproteobacteria(100)	Burkholderiales(100)	Comamonadaceae(100)	Acidovorax(100)	0.00667631	IANP5XE01CFMQX	Bacteria(100)	Proteobacteria(100)	Betaproteobacteria(100)	Burkholderiales(100)	Comamonadaceae(100)	Acidovorax(87)	0.00551511	IANP5XE01CFKPZ	Bacteria(100)	Proteobacteria(100)	Gammaproteobacteria(100)	Pseudomonadales(100)	Pseudomonadaceae(100)	Pseudomonas(80)	0.00749822
IANP5XE01C0ATG	Bacteria(100)	Proteobacteria(100)	Betaproteobacteria(100)	Burkholderiales(100)	Comamonadaceae(100)	Acidovorax(100)	0.00667631	IANP5XE01CDFPH	Bacteria(100)	Proteobacteria(100)	Betaproteobacteria(100)	Nitrosomonadales(100)	Nitrosomonadaceae(100)	Nitrosomonas(100)	0.00275756	IANP5XE01ECRC6	Bacteria(100)	Proteobacteria(100)	Gammaproteobacteria(100)	Pseudomonadales(100)	Pseudomonadaceae(100)	Pseudomonas(95)	0.00749822
IANP5XE01ENLAI	Bacteria(100)	Proteobacteria(100)	Gammaproteobacteria(100)	Pseudomonadales(100)	Pseudomonadaceae(100)	Pseudomonas(100)	0.00667631	IANP5XE01AJI2C	Bacteria(100)	Proteobacteria(100)	Gammaproteobacteria(100)	Xanthomonadales(100)	Xanthomonadaceae(100)	Stenotrophomonas(100)	0.00275756	IANP5XE01B89G2	Bacteria(100)	Proteobacteria(100)	Betaproteobacteria(100)	Burkholderiales(100)	Comamonadaceae(100)	Acidovorax(100)	0.00749822
IANP5XE01CPDSR	Bacteria(100)	Proteobacteria(100)	Betaproteobacteria(100)	Burkholderiales(100)	Comamonadaceae(100)	Acidovorax(96)	0.00667631	IANP5XE01CLGU3	Bacteria(100)	Proteobacteria(100)	Gammaproteobacteria(100)	Pseudomonadales(100)	Pseudomonadaceae(100)	unclassified	0.00275756	IANP5XE01E0HW6	Bacteria(100)	Proteobacteria(100)	Alphaproteobacteria(100)	Rhodospirillales(100)	Rhodospirillaceae(100)	Rhodospirillum(100)	0.00749822
IANP5XE01BZSN7	Bacteria(100)	Proteobacteria(100)	Alphaproteobacteria(100)	Rhodobacterales(100)	Rhodobacteraceae(100)	unclassified	0.00445087	IANP5XE01DQUOE	Bacteria(100)	Actinobacteria(100)	Actinobacteria(100)	Actinomycetales(100)	Micrococcaceae(86)	unclassified	0.00275756	IANP5XE01A6ZHL	Bacteria(100)	Proteobacteria(100)	Betaproteobacteria(100)	Nitrosomonadales(100)	Nitrosomonadaceae(100)	Nitrosomonas(100)	0.00374911
IANP5XE01BO1FZ	Bacteria(100)	Proteobacteria(100)	Betaproteobacteria(100)	Burkholderiales(100)	Comamonadaceae(99)	Acidovorax(86)	0.00445087	IANP5XE01A493K	Bacteria(100)	Proteobacteria(100)	Betaproteobacteria(100)	Burkholderiales(100)	Comamonadaceae(100)	Acidovorax(90)	0.00275756	IANP5XE01A4NDX	Bacteria(100)	Proteobacteria(100)	Gammaproteobacteria(100)	Pseudomonadales(100)	Pseudomonadaceae(100)	Pseudomonas(97)	0.00374911
IANP5XE01CEAFF	Bacteria(100)	Proteobacteria(100)	Betaproteobacteria(100)	Burkholderiales(100)	Comamonadaceae(100)	Acidovorax(94)	0.00445087	IANP5XE01AU2SY	Bacteria(100)	Proteobacteria(100)	Gammaproteobacteria(100)	Pseudomonadales(100)	Pseudomonadaceae(100)	Pseudomonas(87)	0.00275756	IANP5XE01A93H9	Bacteria(100)	Firmicutes(100)	Bacilli(100)	Bacillales(95)	unclassified	unclassified	0.00374911
IANP5XE01CRCAI	Bacteria(100)	Proteobacteria(100)	Betaproteobacteria(100)	Nitrosomonadales(100)	Nitrosomonadaceae(100)	Nitrosomonas(100)	0.00445087	IANP5XE01ESBI5	Bacteria(100)	Proteobacteria(100)	Alphaproteobacteria(100)	Rhodospirillales(100)	Rhodospirillaceae(100)	Rhodospirillum(100)	0.00275756	IANP5XE01EDOSS	Bacteria(100)	Proteobacteria(100)	Gammaproteobacteria(100)	Pseudomonadales(100)	Pseudomonadaceae(100)	unclassified	0.00374911
IANP5XE01DOFR6	Bacteria(100)	Actinobacteria(100)	Actinobacteria(100)	Actinomycetales(100)	Microbacteriaceae(98)	Microbacterium(83)	0.00445087	IANP5XE01B2QE4	Bacteria(100)	Proteobacteria(100)	Alphaproteobacteria(99)	Caulobacterales(98)	Caulobacteraceae(98)	Brevundimonas(83)	0.00275756	IANP5XE01ET3VH	Bacteria(100)	Proteobacteria(100)	Betaproteobacteria(100)	Burkholderiales(100)	Comamonadaceae(100)	Acidovorax(95)	0.00374911
IANP5XE01B17KM	Bacteria(100)	Proteobacteria(100)	Gammaproteobacteria(100)	Pseudomonadales(100)	Pseudomonadaceae(100)	Pseudomonas(93)	0.00222544	IANP5XE01DAM7H	Bacteria(100)	unclassified	unclassified	unclassified	unclassified	unclassified	0.00275756	IANP5XE01E033I	Bacteria(100)	Firmicutes(99)	Clostridia(98)	Clostridiales(98)	Clostridiaceae_1(90)	unclassified	0.00374911
IANP5XE01E3CN6	Bacteria(100)	Proteobacteria(100)	Betaproteobacteria(100)	Burkholderiales(100)	Burkholderiaceae(100)	Cupriavidus(100)	0.00222544
IANP5XE01CHCDU	Bacteria(100)	Firmicutes(100)	Clostridia(100)	Clostridiales(100)	Clostridiaceae_1(97)	Clostridium_sensu_stricto(95)	0.00222544
IANP5XE01A0P46	Bacteria(100)	Proteobacteria(100)	Betaproteobacteria(100)	Burkholderiales(100)	Comamonadaceae(100)	Acidovorax(95)	0.00222544
IANP5XE01BCC9O	Bacteria(100)	Firmicutes(100)	Bacilli(100)	Lactobacillales(100)	Enterococcaceae(100)	Enterococcus(100)	0.00222544
IANP5XE01DKSKJ	Bacteria(100)	Proteobacteria(100)	Betaproteobacteria(100)	Burkholderiales(100)	Comamonadaceae(100)	Acidovorax(100)	0.00222544
IANP5XE01B90MJ	Bacteria(100)	Proteobacteria(100)	Alphaproteobacteria(100)	Rhodospirillales(100)	Rhodospirillaceae(100)	Rhodospirillum(100)	0.00222544
IANP5XE01AOMTM	Bacteria(100)	Actinobacteria(100)	Actinobacteria(100)	Actinomycetales(100)	Microbacteriaceae(97)	Microbacterium(86)	0.00222544
IANP5XE01BTZM2	Bacteria(100)	Proteobacteria(100)	Alphaproteobacteria(100)	Rhodospirillales(100)	Rhodospirillaceae(100)	Rhodospirillum(100)	0.00222544
IANP5XE01BFZ8L	Bacteria(100)	Firmicutes(100)	Clostridia(100)	Clostridiales(100)	Clostridiaceae_1(95)	Proteiniclasticum(85)	0.00222544
IANP5XE01CAYQD	Bacteria(100)	Firmicutes(98)	Clostridia(98)	Clostridiales(98)	unclassified	unclassified	0.00222544
Raw								Raw								Raw
IDs		Taxonomy						IDs		Taxonomy						IDs		Taxonomy
IANP5XE01AITFV	Bacteria(100)	Proteobacteria(100)	Betaproteobacteria(100)	Burkholderiales(100)	Comamonadaceae(100)	Acidovorax(100)	48.6898	IANP5XE01DJTX6	Bacteria(100)	Proteobacteria(100)	Betaproteobacteria(100)	Burkholderiales(100)	Comamonadaceae(100)	Acidovorax(99)	46.206	IANP5XE01BZD4M	Bacteria(100)	Proteobacteria(100)	Betaproteobacteria(100)	Burkholderiales(100)	Comamonadaceae(100)	Acidovorax(100)	43.1241
IANP5XE01A6494	Bacteria(100)	Proteobacteria(100)	Gammaproteobacteria(100)	Pseudomonadales(100)	Pseudomonadaceae(100)	Pseudomonas(100)	16.1514	IANP5XE01CRCF2	Bacteria(100)	Proteobacteria(100)	Alphaproteobacteria(100)	Rhodobacterales(100)	Rhodobacteraceae(100)	Paracoccus(100)	14.0662	IANP5XE01CPE6P	Bacteria(100)	Proteobacteria(100)	Gammaproteobacteria(100)	Pseudomonadales(100)	Pseudomonadaceae(100)	Pseudomonas(100)	10.3438
IANP5XE01BGYNK	Bacteria(100)	Proteobacteria(100)	Alphaproteobacteria(100)	Rhodobacterales(100)	Rhodobacteraceae(100)	Paracoccus(100)	8.97473	IANP5XE01BPW3C	Bacteria(100)	Proteobacteria(100)	Gammaproteobacteria(100)	Pseudomonadales(100)	Pseudomonadaceae(100)	Pseudomonas(100)	11.0117	IANP5XE01EQF73	Bacteria(100)	Proteobacteria(100)	Betaproteobacteria(100)	Burkholderiales(100)	Comamonadaceae(100)	Acidovorax(99)	10.1902
IANP5XE01EXMBI	Bacteria(100)	Proteobacteria(100)	Alphaproteobacteria(100)	Rhodospirillales(100)	Rhodospirillaceae(100)	Rhodospirillum(100)	5.09635	IANP5XE01CBVAL	Bacteria(100)	Proteobacteria(100)	Alphaproteobacteria(100)	Rhodospirillales(100)	Rhodospirillaceae(100)	Rhodospirillum(100)	4.32699	IANP5XE01DMD5T	Bacteria(100)	Proteobacteria(100)	Alphaproteobacteria(100)	Rhodobacterales(100)	Rhodobacteraceae(100)	Paracoccus(100)	9.8457
IANP5XE01C5MPX	Bacteria(100)	Proteobacteria(100)	Gammaproteobacteria(100)	Pseudomonadales(100)	Pseudomonadaceae(100)	Pseudomonas(100)	3.56944	IANP5XE01CV11T	Bacteria(100)	Proteobacteria(100)	Gammaproteobacteria(100)	Pseudomonadales(100)	Pseudomonadaceae(100)	Pseudomonas(100)	3.47591	IANP5XE01CBOWA	Bacteria(100)	Proteobacteria(100)	Alphaproteobacteria(100)	Rhodospirillales(100)	Rhodospirillaceae(100)	Rhodospirillum(100)	3.49038
IANP5XE01CZOPX	Bacteria(100)	Actinobacteria(100)	Actinobacteria(100)	Actinomycetales(100)	Micrococcaceae(100)	Arthrobacter(100)	2.80044	IANP5XE01AZ9V7	Bacteria(100)	Actinobacteria(100)	Actinobacteria(100)	Actinomycetales(100)	Microbacteriaceae(100)	Microbacterium(100)	3.37676	IANP5XE01BBCEL	Bacteria(100)	Actinobacteria(100)	Actinobacteria(100)	Actinomycetales(100)	Microbacteriaceae(100)	Microbacterium(99)	2.80878
IANP5XE01BJV3D	Bacteria(100)	Actinobacteria(100)	Actinobacteria(100)	Actinomycetales(100)	Microbacteriaceae(100)	Microbacterium(100)	2.78266	IANP5XE01EI2M5	Bacteria(100)	Proteobacteria(100)	Alphaproteobacteria(100)	Rhodospirillales(100)	Rhodospirillaceae(100)	Rhodospirillum(100)	2.83141	IANP5XE01DT9EX	Bacteria(100)	Proteobacteria(100)	Alphaproteobacteria(100)	Rhodospirillales(100)	Rhodospirillaceae(100)	Rhodospirillum(100)	2.79005
IANP5XE01B002W	Bacteria(100)	Proteobacteria(100)	Alphaproteobacteria(100)	Rhodospirillales(100)	Rhodospirillaceae(100)	Rhodospirillum(100)	2.32036	IANP5XE01BD51R	Bacteria(100)	Actinobacteria(100)	Actinobacteria(100)	Actinomycetales(100)	Micrococcaceae(100)	Arthrobacter(100)	2.64963	IANP5XE01AT8DX	Bacteria(100)	Proteobacteria(100)	Gammaproteobacteria(100)	Pseudomonadales(100)	Pseudomonadaceae(100)	Pseudomonas(100)	2.46798
IANP5XE01DMAZW	Bacteria(100)	Proteobacteria(100)	Alphaproteobacteria(100)	Rhodospirillales(100)	Rhodospirillaceae(100)	Rhodospirillum(100)	1.01127	IANP5XE01CZKLL	Bacteria(100)	Proteobacteria(100)	Betaproteobacteria(100)	Burkholderiales(100)	Comamonadaceae(100)	Acidovorax(100)	2.14559	IANP5XE01ASDG4	Bacteria(100)	Actinobacteria(100)	Actinobacteria(100)	Actinomycetales(100)	Micrococcaceae(100)	Arthrobacter(100)	2.43802
IANP5XE01AUUCU	Bacteria(100)	Proteobacteria(100)	Betaproteobacteria(100)	Burkholderiales(100)	Comamonadaceae(100)	Delftia(100)	0.942369	IANP5XE01A52R8	Bacteria(100)	Firmicutes(100)	Clostridia(100)	Clostridiales(100)	Clostridiaceae_1(100)	Clostridium_sensu_stricto(100)	1.47079	IANP5XE01D5Y6F	Bacteria(100)	Proteobacteria(100)	Gammaproteobacteria(100)	Pseudomonadales(99)	Pseudomonadaceae(99)	Pseudomonas(83)	1.5467
IANP5XE01DQO5J	Bacteria(100)	Firmicutes(100)	Bacilli(100)	Bacillales(100)	Staphylococcaceae(100)	Staphylococcus(100)	0.906808	IANP5XE01DP23H	Bacteria(100)	Firmicutes(100)	Bacilli(100)	Bacillales(100)	Staphylococcaceae(100)	Staphylococcus(100)	0.95023	IANP5XE01CA9CJ	Bacteria(100)	Firmicutes(100)	Bacilli(100)	Bacillales(100)	Staphylococcaceae(100)	Staphylococcus(100)	1.08232
IANP5XE01EE7CE	Bacteria(100)	Proteobacteria(100)	Gammaproteobacteria(100)	Pseudomonadales(100)	Pseudomonadaceae(100)	Pseudomonas(100)	0.877914	IANP5XE01B0MXE	Bacteria(100)	Proteobacteria(100)	Betaproteobacteria(100)	Burkholderiales(100)	Comamonadaceae(100)	Delftia(100)	0.886881	IANP5XE01CUEZV	Bacteria(100)	Proteobacteria(100)	Betaproteobacteria(100)	Burkholderiales(100)	Comamonadaceae(100)	Delftia(100)	1.03363
IANP5XE01ALC0P	Bacteria(100)	Proteobacteria(100)	Betaproteobacteria(100)	Nitrosomonadales(100)	Nitrosomonadaceae(100)	Nitrosomonas(100)	0.829018	IANP5XE01DVVC2	Bacteria(100)	Proteobacteria(100)	Betaproteobacteria(100)	Burkholderiales(100)	Burkholderiaceae(100)	Cupriavidus(100)	0.867601	IANP5XE01DL4ZT	Bacteria(100)	Firmicutes(100)	Clostridia(100)	Clostridiales(100)	Clostridiaceae_1(100)	Clostridium_sensu_stricto(100)	1.00742
IANP5XE01CIKD5	Bacteria(100)	Cyanobacteria_Chloroplast(100)	Cyanobacteria(100)	Cyanobacteria_order_incertae_sedis(100)	Family_XIII(100)	GpXIII(100)	0.713444	IANP5XE01CL4FI	Bacteria(100)	Proteobacteria(100)	Betaproteobacteria(100)	Burkholderiales(100)	Comamonadaceae(100)	Acidovorax(99)	0.721624	IANP5XE01D8WE6	Bacteria(100)	Proteobacteria(100)	Gammaproteobacteria(100)	Pseudomonadales(100)	Pseudomonadaceae(100)	Pseudomonas(93)	0.954985
IANP5XE01B4KOD	Bacteria(100)	Firmicutes(100)	Clostridia(100)	Clostridiales(100)	Clostridiaceae_1(100)	Clostridium_sensu_stricto(100)	0.66677	IANP5XE01AVWXX	Bacteria(100)	Firmicutes(100)	Bacilli(100)	Bacillales(100)	Bacillaceae_1(100)	Bacillus(100)	0.64175	IANP5XE01API2E	Bacteria(100)	Proteobacteria(100)	Gammaproteobacteria(100)	Pseudomonadales(100)	Pseudomonadaceae(100)	Pseudomonas(100)	0.895064
IANP5XE01AW72I	Bacteria(100)	Proteobacteria(100)	Betaproteobacteria(100)	Burkholderiales(100)	Burkholderiaceae(100)	Cupriavidus(100)	0.617874	IANP5XE01ALCY4	Bacteria(100)	Proteobacteria(100)	Betaproteobacteria(100)	Nitrosomonadales(100)	Nitrosomonadaceae(100)	Nitrosomonas(100)	0.605944	IANP5XE01CHSAO	Bacteria(100)	Proteobacteria(100)	Betaproteobacteria(100)	Burkholderiales(100)	Burkholderiaceae(100)	Cupriavidus(100)	0.865104
IANP5XE01BFDRP	Bacteria(100)	Proteobacteria(100)	Deltaproteobacteria(100)	Desulfovibrionales(100)	Desulfovibrionaceae(100)	Desulfovibrio(100)	0.531194	IANP5XE01CVYZ7	Bacteria(100)	Firmicutes(100)	Bacilli(100)	Lactobacillales(100)	Enterococcaceae(100)	Enterococcus(100)	0.567384	IANP5XE01ARVOI	Bacteria(100)	Proteobacteria(100)	Betaproteobacteria(100)	Nitrosomonadales(100)	Nitrosomonadaceae(100)	Nitrosomonas(100)	0.820163
IANP5XE01AJX24	Bacteria(100)	Firmicutes(100)	Bacilli(100)	Lactobacillales(100)	Enterococcaceae(100)	Enterococcus(100)	0.508968	IANP5XE01BTE33	Bacteria(100)	Cyanobacteria_Chloroplast(100)	Cyanobacteria(100)	Cyanobacteria_order_incertae_sedis(100)	Family_XIII(100)	GpXIII(100)	0.539841	IANP5XE01AMHZV	Bacteria(100)	Cyanobacteria_Chloroplast(100)	Cyanobacteria(100)	Cyanobacteria_order_incertae_sedis(100)	Family_XIII(100)	GpXIII(100)	0.711557
IANP5XE01DGVUX	Bacteria(100)	Firmicutes(100)	Bacilli(100)	Bacillales(100)	Bacillaceae_1(100)	Bacillus(100)	0.455626	IANP5XE01DDNPN	Bacteria(100)	Proteobacteria(100)	Gammaproteobacteria(100)	Pseudomonadales(100)	Pseudomonadaceae(100)	Pseudomonas(99)	0.432423	IANP5XE01B0WTG	Bacteria(100)	Firmicutes(100)	Bacilli(100)	Bacillales(100)	Bacillaceae_1(100)	Bacillus(100)	0.681597
IANP5XE01ANWVS	Bacteria(100)	Proteobacteria(100)	Gammaproteobacteria(100)	Enterobacteriales(100)	Enterobacteriaceae(100)	Yersinia(100)	0.411175	IANP5XE01C55G5	Bacteria(100)	Actinobacteria(100)	Actinobacteria(100)	Actinomycetales(100)	Micrococcaceae(99)	Arthrobacter(87)	0.421406	IANP5XE01CGF0G	Bacteria(100)	Firmicutes(100)	Bacilli(100)	Lactobacillales(100)	Enterococcaceae(100)	Enterococcus(100)	0.51307
IANP5XE01BYYTO	Bacteria(100)	Actinobacteria(100)	Actinobacteria(100)	Actinomycetales(100)	Micrococcaceae(100)	Arthrobacter(90)	0.23337	IANP5XE01BTALD	Bacteria(100)	Proteobacteria(100)	Gammaproteobacteria(100)	Enterobacteriales(100)	Enterobacteriaceae(100)	Yersinia(99)	0.355303	IANP5XE01A1KC6	Bacteria(100)	Proteobacteria(100)	Gammaproteobacteria(100)	Enterobacteriales(100)	Enterobacteriaceae(100)	Yersinia(100)	0.396974
IANP5XE01CK1R5	Bacteria(100)	Proteobacteria(100)	Gammaproteobacteria(100)	Pseudomonadales(100)	Pseudomonadaceae(100)	Pseudomonas(99)	0.217812	IANP5XE01DA0F5	Bacteria(100)	Proteobacteria(100)	Deltaproteobacteria(100)	Desulfovibrionales(100)	Desulfovibrionaceae(100)	Desulfovibrio(100)	0.198309	IANP5XE01CBYKK	Bacteria(100)	Proteobacteria(100)	Betaproteobacteria(100)	Burkholderiales(100)	Burkholderiaceae(100)	Cupriavidus(100)	0.363269
IANP5XE01BFHUV	Bacteria(100)	Proteobacteria(100)	Betaproteobacteria(100)	Burkholderiales(100)	Burkholderiaceae(100)	Cupriavidus(100)	0.191141	IANP5XE01CDFMZ	Bacteria(100)	Actinobacteria(100)	Actinobacteria(100)	Actinomycetales(100)	Micrococcaceae(95)	unclassified	0.170766	IANP5XE01C8FQ0	Bacteria(100)	Proteobacteria(100)	Gammaproteobacteria(100)	Pseudomonadales(100)	Pseudomonadaceae(100)	unclassified	0.314583
IANP5XE01CPTNK	Bacteria(100)	Proteobacteria(100)	Gammaproteobacteria(100)	Pseudomonadales(100)	Pseudomonadaceae(100)	unclassified	0.0866802	IANP5XE01DRGGN	Bacteria(100)	Proteobacteria(100)	Betaproteobacteria(100)	Burkholderiales(100)	Comamonadaceae(100)	Acidovorax(98)	0.165257	IANP5XE01A14VM	Bacteria(100)	Proteobacteria(100)	Gammaproteobacteria(100)	Pseudomonadales(100)	Pseudomonadaceae(100)	Pseudomonas(94)	0.265898
IANP5XE01AS34Z	Bacteria(100)	Proteobacteria(100)	Gammaproteobacteria(100)	Pseudomonadales(99)	Pseudomonadaceae(99)	Pseudomonas(99)	0.0577868	IANP5XE01DH3LK	Bacteria(100)	Proteobacteria(100)	Gammaproteobacteria(100)	Pseudomonadales(100)	Pseudomonadaceae(100)	Pseudomonas(93)	0.162503	IANP5XE01AE2UU	Bacteria(100)	Actinobacteria(100)	Actinobacteria(100)	Actinomycetales(100)	Micrococcaceae(98)	Arthrobacter(82)	0.213467
IANP5XE01AKI5F	Bacteria(100)	Proteobacteria(100)	Betaproteobacteria(100)	Burkholderiales(100)	Comamonadaceae(100)	Acidovorax(100)	0.031116	IANP5XE01C3032	Bacteria(100)	Actinobacteria(100)	Actinobacteria(100)	Actinomycetales(100)	Microbacteriaceae(95)	Microbacterium(82)	0.123943	IANP5XE01DLFEV	Bacteria(100)	Actinobacteria(100)	Actinobacteria(100)	Actinomycetales(100)	Micrococcaceae(99)	Arthrobacter(92)	0.179762
IANP5XE01DU1F5	Bacteria(100)	Proteobacteria(100)	Gammaproteobacteria(100)	Pseudomonadales(100)	Pseudomonadaceae(100)	Pseudomonas(80)	0.031116	IANP5XE01B4XMJ	Bacteria(100)	Proteobacteria(100)	Betaproteobacteria(100)	Nitrosomonadales(100)	Nitrosomonadaceae(100)	Nitrosomonas(100)	0.121189	IANP5XE01AMXG9	Bacteria(100)	Proteobacteria(100)	Deltaproteobacteria(100)	Desulfovibrionales(100)	Desulfovibrionaceae(100)	Desulfovibrio(100)	0.146056
IANP5XE01BYL84	Bacteria(100)	Proteobacteria(100)	Gammaproteobacteria(100)	Pseudomonadales(100)	Pseudomonadaceae(100)	Pseudomonas(92)	0.031116	IANP5XE01D06D6	Bacteria(100)	Proteobacteria(100)	Gammaproteobacteria(100)	Pseudomonadales(99)	Pseudomonadaceae(99)	Pseudomonas(99)	0.110172	IANP5XE01CGJTO	Bacteria(100)	Proteobacteria(100)	Gammaproteobacteria(100)	Enterobacteriales(100)	Enterobacteriaceae(100)	Yersinia(85)	0.0749008
IANP5XE01AZRBZ	Bacteria(100)	Proteobacteria(100)	Betaproteobacteria(100)	Burkholderiales(100)	Comamonadaceae(100)	Acidovorax(91)	0.0288934	IANP5XE01CN67T	Bacteria(100)	Proteobacteria(100)	Gammaproteobacteria(100)	Pseudomonadales(100)	Pseudomonadaceae(100)	Pseudomonas(92)	0.0936459	IANP5XE01AS57A	Bacteria(100)	Proteobacteria(100)	Gammaproteobacteria(100)	Pseudomonadales(100)	Pseudomonadaceae(100)	Pseudomonas(100)	0.0674107
IANP5XE01EG5FW	Bacteria(100)	Actinobacteria(100)	Actinobacteria(100)	Actinomycetales(100)	Microbacteriaceae(98)	Microbacterium(97)	0.0288934	IANP5XE01A8QE4	Bacteria(100)	Proteobacteria(100)	Betaproteobacteria(100)	Burkholderiales(100)	Comamonadaceae(100)	Acidovorax(100)	0.0550858	IANP5XE01C7E4L	Bacteria(100)	Actinobacteria(100)	Actinobacteria(100)	Actinomycetales(100)	Micrococcaceae(96)	unclassified	0.0561756
IANP5XE01A0P46	Bacteria(100)	Proteobacteria(100)	Betaproteobacteria(100)	Burkholderiales(100)	Comamonadaceae(100)	Acidovorax(96)	0.0288934	IANP5XE01CPLGS	Bacteria(100)	Firmicutes(100)	Clostridia(100)	Clostridiales(100)	Clostridiaceae_1(98)	Clostridium_sensu_stricto(98)	0.0495772	IANP5XE01D3SV2	Bacteria(100)	Actinobacteria(100)	Actinobacteria(100)	Actinomycetales(100)	Microbacteriaceae(98)	Microbacterium(94)	0.0524305
IANP5XE01ELF3Z	Bacteria(100)	Proteobacteria(100)	Gammaproteobacteria(100)	Pseudomonadales(100)	Pseudomonadaceae(100)	Pseudomonas(97)	0.0244482	IANP5XE01DTE7P	Bacteria(100)	Actinobacteria(100)	Actinobacteria(100)	Actinomycetales(100)	Microbacteriaceae(99)	Microbacterium(91)	0.0247886	IANP5XE01DV4EE	Bacteria(100)	Proteobacteria(100)	Gammaproteobacteria(100)	Pseudomonadales(100)	Pseudomonadaceae(100)	Pseudomonas(100)	0.0449405
IANP5XE01C5I9Q	Bacteria(100)	Firmicutes(100)	Clostridia(100)	Clostridiales(100)	Clostridiaceae_1(100)	Clostridium_sensu_stricto(99)	0.015558	IANP5XE01CBPR2	Bacteria(100)	Proteobacteria(100)	Gammaproteobacteria(100)	Pseudomonadales(81)	Pseudomonadaceae(81)	Pseudomonas(81)	0.0220343	IANP5XE01DSH0E	Bacteria(80)	unclassified	unclassified	unclassified	unclassified	unclassified	0.0411954
IANP5XE01DM6C4	Bacteria(100)	Proteobacteria(100)	Gammaproteobacteria(100)	Pseudomonadales(100)	Pseudomonadaceae(100)	Pseudomonas(100)	0.015558	IANP5XE01AZY4K	Bacteria(100)	Proteobacteria(100)	Betaproteobacteria(100)	Burkholderiales(100)	Comamonadaceae(100)	Acidovorax(98)	0.0220343	IANP5XE01ET3VH	Bacteria(100)	Proteobacteria(100)	Betaproteobacteria(100)	Burkholderiales(100)	Comamonadaceae(100)	Acidovorax(98)	0.0337053
IANP5XE01BZSN7	Bacteria(100)	Proteobacteria(100)	Alphaproteobacteria(100)	Rhodobacterales(100)	Rhodobacteraceae(100)	unclassified	0.0111128	IANP5XE01C1WQ9	Bacteria(100)	Proteobacteria(100)	Betaproteobacteria(100)	Burkholderiales(100)	Comamonadaceae(100)	Acidovorax(98)	0.01928	IANP5XE01DT9DB	Bacteria(100)	Proteobacteria(100)	Alphaproteobacteria(100)	Rhodospirillales(100)	Rhodospirillaceae(100)	Rhodospirillum(100)	0.0299603
IANP5XE01DVKRJ	Bacteria(100)	Proteobacteria(100)	Alphaproteobacteria(100)	Rhodospirillales(100)	Rhodospirillaceae(100)	Rhodospirillum(100)	0.0111128	IANP5XE01DO374	Bacteria(81)	unclassified	unclassified	unclassified	unclassified	unclassified	0.0137714	IANP5XE01E2FII	Bacteria(100)	Proteobacteria(100)	Gammaproteobacteria(100)	Pseudomonadales(98)	Pseudomonadaceae(98)	Pseudomonas(95)	0.0149802
IANP5XE01B93MA	Bacteria(100)	Proteobacteria(100)	Betaproteobacteria(100)	Burkholderiales(100)	Comamonadaceae(100)	unclassified	0.0111128	IANP5XE01DQUOE	Bacteria(100)	Actinobacteria(100)	Actinobacteria(100)	Actinomycetales(100)	Micrococcaceae(90)	unclassified	0.0137714	IANP5XE01B89G2	Bacteria(100)	Proteobacteria(100)	Betaproteobacteria(100)	Burkholderiales(100)	Comamonadaceae(100)	Acidovorax(98)	0.0149802
IANP5XE01CUI51	Bacteria(86)	unclassified	unclassified	unclassified	unclassified	unclassified	0.00889027	IANP5XE01DMI3X	Bacteria(85)	unclassified	unclassified	unclassified	unclassified	unclassified	0.0110172	IANP5XE01CZNCL	Bacteria(100)	Proteobacteria(100)	Betaproteobacteria(100)	Burkholderiales(100)	Comamonadaceae(100)	Acidovorax(96)	0.0112351
IANP5XE01DOFR6	Bacteria(100)	Actinobacteria(100)	Actinobacteria(100)	Actinomycetales(100)	Microbacteriaceae(94)	Microbacterium(81)	0.00889027	IANP5XE01D7EKT	Bacteria(100)	Proteobacteria(100)	Gammaproteobacteria(100)	Pseudomonadales(100)	Pseudomonadaceae(100)	Pseudomonas(96)	0.0110172	IANP5XE01E0HW6	Bacteria(100)	Proteobacteria(100)	Alphaproteobacteria(100)	Rhodospirillales(100)	Rhodospirillaceae(100)	Rhodospirillum(100)	0.0112351
IANP5XE01A2JDP	Bacteria(100)	Proteobacteria(100)	Betaproteobacteria(100)	Burkholderiales(100)	Comamonadaceae(100)	Acidovorax(96)	0.0066677	IANP5XE01CAEEG	Bacteria(100)	Proteobacteria(100)	Betaproteobacteria(100)	Burkholderiales(100)	Comamonadaceae(100)	Acidovorax(95)	0.0110172	IANP5XE01ECRC6	Bacteria(100)	Proteobacteria(100)	Gammaproteobacteria(100)	Pseudomonadales(100)	Pseudomonadaceae(100)	Pseudomonas(93)	0.00749008
IANP5XE01CRCAI	Bacteria(100)	Proteobacteria(100)	Betaproteobacteria(100)	Nitrosomonadales(100)	Nitrosomonadaceae(100)	Nitrosomonas(100)	0.0066677	IANP5XE01CI3PX	Bacteria(100)	Proteobacteria(100)	Gammaproteobacteria(100)	Pseudomonadales(100)	Pseudomonadaceae(100)	Pseudomonas(83)	0.00826287	IANP5XE01A4NDX	Bacteria(100)	Proteobacteria(100)	Gammaproteobacteria(100)	Pseudomonadales(100)	Pseudomonadaceae(100)	Pseudomonas(98)	0.00374504
IANP5XE01BTZM2	Bacteria(100)	Proteobacteria(100)	Alphaproteobacteria(100)	Rhodospirillales(100)	Rhodospirillaceae(100)	Rhodospirillum(100)	0.0066677	IANP5XE01AOSEO	Bacteria(82)	unclassified	unclassified	unclassified	unclassified	unclassified	0.00550858	IANP5XE01EDOSS	Bacteria(100)	Proteobacteria(100)	Gammaproteobacteria(100)	Pseudomonadales(100)	Pseudomonadaceae(100)	unclassified	0.00374504
IANP5XE01C0ATG	Bacteria(100)	Proteobacteria(100)	Betaproteobacteria(100)	Burkholderiales(100)	Comamonadaceae(100)	Acidovorax(96)	0.0066677	IANP5XE01CUJ5X	Bacteria(100)	Proteobacteria(100)	Alphaproteobacteria(100)	Rhodospirillales(100)	Rhodospirillaceae(100)	Rhodospirillum(100)	0.00550858	IANP5XE01BYGU4	Bacteria(83)	unclassified	unclassified	unclassified	unclassified	unclassified	0.00374504
IANP5XE01E5KVA	Bacteria(86)	unclassified	unclassified	unclassified	unclassified	unclassified	0.00444514	IANP5XE01CLGU3	Bacteria(100)	Proteobacteria(100)	Gammaproteobacteria(100)	Pseudomonadales(100)	Pseudomonadaceae(100)	Pseudomonas(82)	0.00550858	IANP5XE01CHA93	Bacteria(80)	unclassified	unclassified	unclassified	unclassified	unclassified	0.00374504
IANP5XE01DDXFB	Bacteria(100)	Proteobacteria(100)	Betaproteobacteria(100)	Burkholderiales(100)	Comamonadaceae(100)	Acidovorax(98)	0.00444514	IANP5XE01A493K	Bacteria(100)	Proteobacteria(100)	Betaproteobacteria(100)	Burkholderiales(100)	Comamonadaceae(100)	Acidovorax(90)	0.00275429	IANP5XE01EAS7U	Bacteria(100)	Proteobacteria(100)	Betaproteobacteria(100)	Burkholderiales(100)	unclassified	unclassified	0.00374504
IANP5XE01CPDSR	Bacteria(100)	Proteobacteria(100)	Betaproteobacteria(100)	Burkholderiales(100)	Comamonadaceae(100)	Acidovorax(99)	0.00444514	IANP5XE01DYI93	Bacteria(100)	Proteobacteria(100)	Gammaproteobacteria(100)	Pseudomonadales(100)	Pseudomonadaceae(100)	Pseudomonas(100)	0.00275429	IANP5XE01A71OB	Bacteria(98)	unclassified	unclassified	unclassified	unclassified	unclassified	0.00374504
IANP5XE01BHNIM	Bacteria(100)	Actinobacteria(100)	Actinobacteria(100)	Actinomycetales(100)	Microbacteriaceae(99)	Microbacterium(95)	0.00222257	IANP5XE01CDFPH	Bacteria(100)	Proteobacteria(100)	Betaproteobacteria(100)	Nitrosomonadales(100)	Nitrosomonadaceae(100)	Nitrosomonas(100)	0.00275429	IANP5XE01D7Y0V	Bacteria(100)	Proteobacteria(100)	Betaproteobacteria(100)	Burkholderiales(100)	Comamonadaceae(100)	Acidovorax(99)	0.00374504
IANP5XE01BFZ8L	Bacteria(100)	Firmicutes(99)	Clostridia(97)	Clostridiales(97)	Clostridiaceae_1(95)	Proteiniclasticum(87)	0.00222257	IANP5XE01ESBI5	Bacteria(100)	Proteobacteria(100)	Alphaproteobacteria(100)	Rhodospirillales(100)	Rhodospirillaceae(100)	Rhodospirillum(100)	0.00275429	IANP5XE01CUPKV	Bacteria(100)	Proteobacteria(100)	Gammaproteobacteria(99)	Pseudomonadales(81)	Pseudomonadaceae(81)	unclassified	0.00374504
IANP5XE01B1BK5	Bacteria(100)	Proteobacteria(99)	Betaproteobacteria(99)	Burkholderiales(99)	Comamonadaceae(98)	unclassified	0.00222257	IANP5XE01BWLQM	Bacteria(99)	unclassified	unclassified	unclassified	unclassified	unclassified	0.00275429	IANP5XE01BJ63Y	Bacteria(85)	unclassified	unclassified	unclassified	unclassified	unclassified	0.00374504
IANP5XE01B90MJ	Bacteria(100)	Proteobacteria(100)	Alphaproteobacteria(100)	Rhodospirillales(100)	Rhodospirillaceae(100)	Rhodospirillum(100)	0.00222257	IANP5XE01CFW57	Bacteria(100)	Proteobacteria(100)	Betaproteobacteria(100)	Burkholderiales(100)	Comamonadaceae(100)	Acidovorax(99)	0.00275429	IANP5XE01B1MJQ	Bacteria(100)	Proteobacteria(100)	Gammaproteobacteria(100)	Pseudomonadales(100)	Pseudomonadaceae(100)	Pseudomonas(81)	0.00374504
IANP5XE01BEGYN	Bacteria(100)	Firmicutes(100)	Bacilli(100)	Lactobacillales(100)	Enterococcaceae(94)	Enterococcus(88)	0.00222257	IANP5XE01B1MGQ	Bacteria(96)	unclassified	unclassified	unclassified	unclassified	unclassified	0.00275429	IANP5XE01E033I	Bacteria(100)	Firmicutes(100)	Clostridia(100)	Clostridiales(100)	Clostridiaceae_1(87)	unclassified	0.00374504
IANP5XE01BCC9O	Bacteria(100)	Firmicutes(100)	Bacilli(100)	Lactobacillales(100)	Enterococcaceae(99)	Enterococcus(99)	0.00222257	IANP5XE01EVIVZ	Bacteria(98)	unclassified	unclassified	unclassified	unclassified	unclassified	0.00275429	IANP5XE01A93H9	Bacteria(100)	Firmicutes(100)	Bacilli(100)	Bacillales(94)	unclassified	unclassified	0.00374504
IANP5XE01E005Q	Bacteria(100)	Proteobacteria(100)	Gammaproteobacteria(100)	Pseudomonadales(100)	Pseudomonadaceae(100)	unclassified	0.00222257	IANP5XE01CAG8M	Bacteria(100)	Firmicutes(97)	Clostridia(97)	Clostridiales(97)	Clostridiaceae_1(95)	Clostridium_sensu_stricto(89)	0.00275429	IANP5XE01A6ZHL	Bacteria(100)	Proteobacteria(100)	Betaproteobacteria(100)	Nitrosomonadales(100)	Nitrosomonadaceae(100)	Nitrosomonas(100)	0.00374504
IANP5XE01DJDUK	Bacteria(100)	Proteobacteria(100)	Betaproteobacteria(100)	Burkholderiales(100)	Comamonadaceae(100)	Acidovorax(89)	0.00222257	IANP5XE01ELBEF	Bacteria(86)	unclassified	unclassified	unclassified	unclassified	unclassified	0.00275429
IANP5XE01E6RJO	Bacteria(100)	Proteobacteria(100)	Betaproteobacteria(100)	Burkholderiales(100)	Comamonadaceae(100)	Acidovorax(100)	0.00222257	IANP5XE01B2QE4	Bacteria(100)	Proteobacteria(100)	Alphaproteobacteria(94)	Caulobacterales(92)	Caulobacteraceae(92)	Brevundimonas(82)	0.00275429
IANP5XE01DKSKJ	Bacteria(100)	Proteobacteria(100)	Betaproteobacteria(100)	Burkholderiales(100)	Comamonadaceae(100)	Acidovorax(100)	0.00222257	IANP5XE01DAM7H	Bacteria(100)	unclassified	unclassified	unclassified	unclassified	unclassified	0.00275429
IANP5XE01EKFLK	Bacteria(95)	unclassified	unclassified	unclassified	unclassified	unclassified	0.00222257
IANP5XE01AVYDK	Bacteria(100)	Proteobacteria(98)	Gammaproteobacteria(98)	Pseudomonadales(93)	Pseudomonadaceae(92)	Pseudomonas(83)	0.00222257
IANP5XE01DRL5R	Bacteria(88)	unclassified	unclassified	unclassified	unclassified	unclassified	0.00222257
IANP5XE01CEAPU	Bacteria(81)	unclassified	unclassified	unclassified	unclassified	unclassified	0.00222257
IANP5XE01C3DQ5	Bacteria(91)	unclassified	unclassified	unclassified	unclassified	unclassified	0.00222257
IANP5XE01BP7HJ	Bacteria(100)	Proteobacteria(99)	Alphaproteobacteria(95)	Rhodospirillales(95)	Rhodospirillaceae(95)	Rhodospirillum(94)	0.00222257
IANP5XE01CAYQD	Bacteria(100)	Firmicutes(100)	Clostridia(100)	Clostridiales(100)	unclassified	unclassified	0.00222257
IANP5XE01CHCDU	Bacteria(100)	Firmicutes(100)	Clostridia(100)	Clostridiales(100)	Clostridiaceae_1(95)	Clostridium_sensu_stricto(93)	0.00222257
IANP5XE01E3CN6	Bacteria(100)	Proteobacteria(100)	Betaproteobacteria(100)	Burkholderiales(100)	Burkholderiaceae(100)	Cupriavidus(98)	0.00222257
IANP5XE01BEG3R	Bacteria(90)	unclassified	unclassified	unclassified	unclassified	unclassified	0.00222257

## Sheet: Reference_Classification
Trimmed length
OTU	Size	Taxonomy
Otu01	55.8079	Bacteria(100)	Proteobacteria(100)	Betaproteobacteria(100)	Burkholderiales(100)	Comamonadaceae(100)	Acidovorax(100)
Otu02	12.3178	Bacteria(100)	Proteobacteria(100)	Gammaproteobacteria(100)	Pseudomonadales(100)	Pseudomonadaceae(100)	Pseudomonas(100)
Otu03	8.27594	Bacteria(100)	Proteobacteria(100)	Alphaproteobacteria(100)	Rhodobacterales(100)	Rhodobacteraceae(100)	Paracoccus(100)
Otu04	5.86329	Bacteria(100)	Proteobacteria(100)	Alphaproteobacteria(100)	Rhodospirillales(100)	Rhodospirillaceae(100)	Rhodospirillum(100)
Otu05	4.08607	Bacteria(100)	Proteobacteria(100)	Gammaproteobacteria(100)	Pseudomonadales(100)	Pseudomonadaceae(100)	Pseudomonas(100)
Otu06	3.40015	Bacteria(100)	Actinobacteria(100)	Actinobacteria(100)	Actinomycetales(100)	Microbacteriaceae(100)	Microbacterium(100)
Otu07	3.03685	Bacteria(100)	Actinobacteria(100)	Actinobacteria(100)	Actinomycetales(100)	Micrococcaceae(100)	Arthrobacter(100)
Otu08	1.15723	Bacteria(100)	Proteobacteria(100)	Betaproteobacteria(100)	Burkholderiales(100)	Comamonadaceae(100)	Delftia(100)
Otu09	1.13549	Bacteria(100)	Proteobacteria(100)	Betaproteobacteria(100)	Nitrosomonadales(100)	Nitrosomonadaceae(100)	Nitrosomonas(100)
Otu10	0.960851	Bacteria(100)	Proteobacteria(100)	Betaproteobacteria(100)	Burkholderiales(100)	Burkholderiaceae(100)	Cupriavidus(100)
Otu11	0.911756	Bacteria(100)	Firmicutes(100)	Clostridia(100)	Clostridiales(100)	Clostridiaceae_1(100)	Clostridium_sensu_stricto(100)
Otu12	0.811463	Bacteria(100)	Firmicutes(100)	Bacilli(100)	Bacillales(100)	Staphylococcaceae(100)	Staphylococcus(100)
Otu13	0.519	Bacteria(100)	Cyanobacteria_Chloroplast(100)	Cyanobacteria(100)	Cyanobacteria_order_incertae_sedis(100)	Family_XIII(100)	GpXIII(100)
Otu14	0.469905	Bacteria(100)	Firmicutes(100)	Bacilli(100)	Bacillales(100)	Bacillaceae_1(100)	Bacillus(100)
Otu15	0.455878	Bacteria(100)	Firmicutes(100)	Bacilli(100)	Lactobacillales(100)	Enterococcaceae(100)	Enterococcus(100)
Otu16	0.441851	Bacteria(100)	Proteobacteria(100)	Gammaproteobacteria(100)	Enterobacteriales(100)	Enterobacteriaceae(100)	Yersinia(100)
Otu17	0.348571	Bacteria(100)	Proteobacteria(100)	Deltaproteobacteria(100)	Desulfovibrionales(100)	Desulfovibrionaceae(100)	Desulfovibrio(100)
